# Supplementary material for: Nutritional status and prey energy density govern reproductive success in a small cetacean
Source: Sci Rep. 2021 Nov 2;11:19201. doi: 10.1038/s41598-021-98629-x (PMC8560860; doi:10.1038/s41598-021-98629-x)
Supplement: Supplementary file 2 — Supplementary Tables. [file 41598_2021_98629_MOESM2_ESM.xlsx]

## Sheet: ST7_ED
Family	Scientific name	n	ED (kJ/g; wet wt)	SD	ED (kJ/g)	Reference	ED (kJ/g)	Reference	ED (kJ/g)	Reference	ED (kJ/g)	Reference	ED (kJ/g)	Reference	ED (kJ/g)	Reference	ED (kJ/g)	Reference	ED (kJ/g)	Reference	ED (kJ/g)	Reference
Ammodytidae	Ammodytes hexapterus	2	5.25008	0.559376	5.64562	Anthony et al., 2000	4.85455	Van Pelt et al., 1997
Ammodytidae	Ammodytes marinus	2	6.01214	2.31628	4.37429	Pedersen & Hislop 2001	7.65	Temming & Herrmann, 2003
Ammodytidae	Ammodytes tobianus	2	5.35926	0.623302	5.8	Spitz et al., 2010	4.91852	Andersen, 1999
Ammodytidae	Ammodytes sp	3	5.87	0.773111	6.6	Madigan et al., 2018	5.95	Mr̊rtensson et al., 1996	5.06	Elliott & Gaston, 2008
Ammodytidae	Hyperoplus lanceolatus	1	4.8	-	4.8	Spitz et al., 2010
Anguillidae	Anguilla anguilla	2	5.73	0.494975	5.38	Nelson & Kruuk, 1997	6.08	Norman, 1963
Argentinidae	Argentina sphyraena	1	6.1	-	6.1	Spitz et al., 2010
Atherinidae	Atherina presbyter	1	7.3	-	7.3	Spitz et al., 2010
Belonidae	Belone belone	1	6.2	-	6.2	Spitz, et al 2010
Callionymidae	Callionymus lyra	1	5.2	-	5.2	Spitz et al., 2010
Carangidae	Trachurus trachurus	5	6.292	0.465102	6	Spitz et al., 2010	6.46	Boran & Karacam, 2011	6.2	Meynier et al., 2008	7	Spitz et al., 2013	5.8	Lahaye et al., 2005
Cephalopds	Cephalopods sp	1	4.4	-	4.4	Spitz et al., 2010
Clupeidae	Sardina pilchardus	4	7.88875	2.36865	8.7	Spitz et al., 2010	4.855	Sánchez et al., 2013	7.5	Spitz et al., 2013	10.5	Lahaye et al., 2005
Clupeidae	Clupea pallasii	1	8.5772	-	8.5772	Perez, 1994
Clupeidae	Clupeidae sp	1	8.5	-	8.5	Spitz et al. 2010
Clupeidae	Alosa fallax	1	10.14	-	10.14	Boran & Karacam, 2011
Clupeidae	Clupea harengus	12	7.78429	2.1692	10.2	Spitz et al. 2010	9.4	Lawson et al., 1998	5.83535	Pedersen & Hislop 2001	3.9	Andersen, 1999	8.06257	Cummins & Wuycheck, 1971	9.6232	Härkönen & Heide-Jørgensen, 1991	10.6	Steimle & Terranova, 1985	5.67	Temming & Herrmann, 2003	5.37613	Anthony et al., 2000	7.41235	Rosen & Trites, 2000	7.93182	Mr̊rtensson et al., 1996	9.4	Lawson et al., 1997
Clupeidae	Sprattus sprattus	7	8.14284	1.01642	6.5	Spitz et al. 2010	8.15965	Pedersen & Hislop 2001	8.62	Temming & Herrmann, 2003	8.61667	Harris & Hislop, 1978	9.60354	Härkönen & Heide-Jørgensen, 1991	7.2	Spitz et al., 2013	8.3	Lahaye et al., 2005
Cottidae	Myoxocephalus scorpius	1	3.8	-	3.8	Carss & Marquiss, 1996
Crangonidae	Crangon crangon	2	4.18	0.113137	4.1	Andersen, 1999	4.26	Temming & Herrmann, 2003
Cyprinidae	Rutilus rutilus	1	5.08	-	5.08	Schreckenbach et al., 2001
Decapoda	Decapoda sp	2	4.215	1.03945	4.95	Spitz et al., 2010	3.48	Elliott & Gaston, 2008
Engraulidae	Engraulis encrasicolus	4	5.71125	0.885724	5.8	Spitz et al., 2010	4.545	Sánchez et al., 2013	5.8	Spitz et al., 2013	6.7	Lahaye et al., 2005
Engraulidae	Engraulis mordax	2	8.1	2.12132	9.6	Becker et al., 2007	6.6	Madigan et al., 2018
Euphausiidae	Meganyctiphanes norvegica	3	3.76667	0.321455	3.9	Spitz, et al 2010	4	Andersen, 1999	3.4	Steimle & Terranova, 1985
Gadidae	Gadiculus argenteus	1	5	-	5	Spitz, et al 2010
Gadidae	Gadidae sp (average all gadidae)	11	4.42422	0.431285
Gadidae	Gadus chalcogrammus	2	3.68712	1.35357	4.64424	Perez, 1994	2.73	Van Pelt et al., 1997
Gadidae	Gadus morhua	5	4.50714	0.572654	4.2	Lawson et al., 1998	4.2	Steimle & Terranova, 1985	3.93453	Härkönen & Heide-Jørgensen, 1991	4.8875	Mr̊rtensson et al., 1996	5.31368	Murie, & Lavigne, 1991
Gadidae	Melanogrammus aeglefinus	4	4.01649	0.600762	4.43484	Pedersen & Hislop 2001	3.93112	Härkönen & Heide-Jørgensen, 1991	4.5	Steimle & Terranova, 1985	3.2	Temming & Herrmann, 2003
Gadidae	Merlangius merlangus	7	3.89245	0.238188	3.9	Spitz et al. 2010	4.05716	Pedersen & Hislop 2001	3.84	Temming & Herrmann, 2003	3.4	Andersen, 1999	4.05	Harris & Hislop, 1978	3.9	Härkönen & Heide-Jørgensen, 1991	4.1	Lahaye et al., 2005
Gadidae	Micromesistius poutassou	4	4.43243	0.398728	4.4	Spitz et al. 2010	3.92972	Härkönen & Heide-Jørgensen, 1991	4.9	Spitz et al., 2013	4.5	Lahaye et al., 2005
Gadidae	Pollachius pollachius	1	4.2	-	4.2	Spitz et al. 2010
Gadidae	Pollachius virens	4	4.82734	0.365768	4.91937	Pedersen & Hislop 2001	5.1	Harris & Hislop, 1978	5	Steimle & Terranova, 1985	4.29	Nolet & Kruuk, 1989
Gadidae	Trisopterus esmarkii	4	4.49388	0.547483	4.83647	Pedersen & Hislop 2001	5.08	Temming & Herrmann, 2003	4.08889	Andersen, 1999	3.97015	Härkönen & Heide-Jørgensen, 1991
Gadidae	Trisopterus luscus	1	4.7	-	4.7	Spitz et al., 2010
Gadidae	Trisopterus minutus	4	4.90958	0.731308	5.1	Spitz, et al 2010	3.93833	Härkönen & Heide-Jørgensen, 1991	4.9	Spitz et al., 2013	5.7	Lahaye et al., 2005
Gempylidae	Lepidocybium flavobrunneum	1	5	-	5	Carss & Marquiss, 1996
Gobiidae	Gobius niger	1	4.99	-	4.99	Friis et al., 1994
Gobiidae	Lesueurigobius friesii	1	5.6	-	5.6	Spitz et al. 2010
Gobiidae	Pomatoschistus lozanoi	1	4.46	-	4.46	Leopold et al., unpubl.
Gobiidae	Pomatoschistus microps	2	4.96778	0.507393	5.55	Leopold et al., unpubl.	4.73333	Andersen, 1999	4.62	Temming & Herrmann, 2003
Gobiidae	Pomatoschistus minutus	3	4.74	0.103923	4.8	Leopold et al., unpubl.	4.62	Temming & Herrmann, 2003	4.8	Lahaye et al., 2005
Haemogregarinidae	Urophysis tenuis	2	5.89052	0.579092	6.3	Steimle & Terranova, 1985	5.48104	Murie, & Lavigne, 1991
Labridae	Labrus bergylta	2	4.66521	1.03915	5.4	Spitz et al. 2010	3.93042	Härkönen & Heide-Jørgensen, 1991
Lipardiae	Liparis sp	2	3.54	0.367696	3.28	Anthony et al., 2000	3.8	Perez, 1994
Loliginidae	Alloteuthis sp	1	3.9	-	3.9	Spitz et al. 2010
Loliginidae	Loligo forbesii	2	4.8	0.282843	4.6	Spitz et al., 2010	5	Lahaye et al., 2005
Loliginidae	Loligo opalescens	2	3.895	0.289914	3.69	Rosen & Trites, 2000	4.1	Becker et al., 2007
Loliginidae	Loligo pealei	1	5.6	-	5.6	Steimle & Terranova, 1985
Loliginidae	Loligo vulgaris	2	4.9	0.141421	4.8	Spitz et al., 2010	5	Lahaye et al., 2005
Lotidae	Ciliata mustela	1	7.1	-	7.1	Harris & Hislop, 1978
Lotidae	Enchelyopus cimbrius	2	4.45684	1.21175	3.6	Steimle & Terranova, 1985	5.31368	Murie, & Lavigne, 1991
Lotidae	Rockling sp	1	7.1	-	7.1	Harris & Hislop, 1978
Macroramphosidae	Macroramphosus scolopax	2	4.407	0.668923	3.934	Martins et al., 2004	4.88	Steimle & Terranova, 1988
Merlucciidae	Merluccius bilinearis	2	5.29156	0.978014	4.6	Steimle & Terranova, 1985	5.98312	Murie, & Lavigne, 1991
Merlucciidae	Merluccius merluccius	3	3.88016	0.158837	3.7	Spitz, et al 2010	3.94049	Härkönen & Heide-Jørgensen, 1991	4	Spitz et al., 2013
Merlucciidae	Merluccius productus	1	6.15048	-	6.15048	Abitia-Cardenas et al., 1997
Moronidae	Dicentrarchus labrax	1	6	-	6	Spitz et al., 2010
Mugilidae	Liza ramada	1	6.5	-	6.5	Spitz et al., 2010
Myxinidae	Myxine glutinosa	2	6.585	0.403051	6.3	Borjesson et al., 2003	6.87	Steimle & Terranova, 1988
Nereididae	Nereididae sp	1	4.43086	-	4.43086	Cummins & Wuycheck, 1971
Octopodidae	Bathypolypus signatus	2	4.88144	0.907133	5.52288	Perez, 1994	4.24	Anthony et al., 2000
Ommastrephidae	Illex illecebrosus	2	6.5	0.848528	7.1	Steimle & Terranova, 1985	5.9	Lawson et al., 1998
Osmeridae	Mallotus villosus	11	7.09415	2.13851	8.4	Lawson et al., 1998	7.02912	Perez, 1994	6.71667	Montevecchi & Piatt, 1984	4.8836	Anthony et al., 2000	5.5	Temming & Herrmann, 2003	4.32714	Van Pelt et al., 1997	6.9375	Mr̊rtensson et al., 1996	4.9	Elliott & Gaston, 2008	8.6	Mårtensson et al., 1994	10.7	Lawson et al., 1997	10.0416	Murie, & Lavigne, 1991
Osmeridae	Osmerus eperlanus	1	4.16	-	4.16	Temming & Herrmann, 2003
Palaemonidae	Palaemon longirostris	1	3.4	-	3.4	Spitz et al., 2010
Perciformes	Perciformes sp	1	6.2	-	6.2	Spitz et al., 2010
Percidae	Perca fluviatilis	1	4.84	-	4.84	Schreckenbach et al., 2001
Petromyzontidae	Lampetra tridentata	1	3.39	-	3.39	Whyte et al., 1993
Phycidae	Phycis blennoides	1	5	-	5	Spitz et al., 2010
Pleuronectidae	Hippoglossoides platessoides	3	4.32203	0.23383	4.3	Lawson et al., 1998	4.5661	Härkönen & Heide-Jørgensen, 1991	4.1	Steimle & Terranova, 1985
Pleuronectidae	Limanda limanda	1	4.55829	-	4.55829	Härkönen & Heide-Jørgensen, 1991
Pleuronectidae	Pleuronectes platessa	1	5.8	-	5.8	Spitz et al., 2010
Pleuronectiformes sp	Pleuronectidae sp	1	5.7	-	5.7	Spitz et al., 2010
Psychrolutidae	Malacocottus kincaidi	1	3.51456	-	3.51456	Perez, 1994
Salmonidae	Salmo trutta	2	4.81	1.56978	3.7	Carss & Marquiss, 1996	5.92	Nelson & Kruuk, 1997; Elliott, 1976
Scombridae	Scomber scombrus	4	7.65	1.31783	7.9	Spitz et al. 2010	6	Steimle & Terranova, 1985	7.5	Spitz et al., 2013	9.2	Lahaye et al., 2005
Sebastinae	Sebastes marinus	2	5.525	1.59099	4.4	Steimle & Terranova, 1985	6.65	Mr̊rtensson et al., 1996
Sebastinae	Sebastes sp	6	4.61939	1.12544	5.4	Lawson et al., 1998	5.8	Perez, 1994	4.9	Becker et al., 2007	2.97	Van Pelt et al., 1997	3.5	Lawson et al., 1997	5.14632	Murie, & Lavigne, 1991
Sepiidae	Sepia officinalis	1	3.8	-	3.8	Spitz et al., 2010
Sepiolidae	Sepiola sp.	1	4.8	-	4.8	Spitz et al. 2010
Soleidae	Solea solea	1	5	-	5	Spitz et al. 2010
Soleidae	Soleidae sp	1	5.8	-	5.8	Spitz et al., 2010
Sparidae	Sparidae sp	1	8.1	-	8.1	Spitz et al., 2010
Sternoptychidae	Maurolicus muelleri	2	5.75	2.19203	4.2	Spitz, et al 2010	7.3	Pedersen & Hislop 2001
Stichaeidae	Leptoclinus maculatus	2	5.435	0.657609	5.9	Lawson et al., 1998	4.97	Elliott & Gaston, 2008
Stichaeidae	Lumpenus sp	5	5.156	0.567829	4.83	Anthony et al., 2000	4.9	Anthony et al., 2000	4.55	Anthony et al., 2000	5.9	Lawson et al., 1998	5.6	Steimle & Terranova, 1985
Stromateidae	Peprilus triacanthus	2	5.605	-	6.2	Steimle & Terranova, 1985	5.01	Nolet & Kruuk, 1989
Syngnathidae	Entelurus aequoreus	1	3.41	-	3.41	Harris et al., 2008
Trachinidae	Trachinus dracon	1	5.3	-	5.3	Spitz et al., 2010
Triglidae	Chelidonichthys cuculus	1	8.2	-	8.2	Spitz et al., 2010
Zoarcidae	Zoarces vivaparus	2	4.07648	0.202968	3.93296	Härkönen & Heide-Jørgensen, 1991	4.22	Nolet & Kruuk, 1989
Ophidiidae	Genypterus blacodes	1	5.6	-	5.6	Eder & Lewis, 2005
Myctophidae	Myctophidae sp	1	6.6	-	6.6	Spitz et al., 2010

## Sheet: ST8_MEDDLoc_g
Location	Prey species	Reconstructed mass (g)	ED*	Product	Reference	Remarks
		(g)	(kJ/g)	(kJ)	Reconstructed mass
Salish Sea	Malacocottus kincaidi	113067.5	3.5	397382.5	Nichol et al., 2013	Nichol et al., 2013; 0.02 should be 0.84 kcal/g
Salish Sea	Gadus chalcogrammus	9560	3.7	35248.9	Nichol et al., 2013
Salish Sea	Merluccius productus	3467.8	6.2	21328.6	Nichol et al., 2013
Salish Sea	Clupea pallasii	14791.1	8.6	126866.2	Nichol et al., 2013
Salish Sea	Engraulis mordax	806.4	8.1	6531.8	Nichol et al., 2013
Salish Sea	Ammodytes hexapterus	70	5.3	367.5	Nichol et al., 2013
Salish Sea	Loligo opalescens	190.5	3.9	742.0	Nichol et al., 2013
		141953.3		588467.6
		MEDD =	4.1455
English North Sea	Clupea harengus	56	7.8	435.9	Martin, 1996
English North Sea	Sprattus sprattus	8	8.1	65.1	Martin, 1996
English North Sea	Gadus morhua	152	4.5	684.0	Martin, 1996	M(g) is mean Gadus morhua database Leopold
English North Sea	Merlangius merlangus	140	3.9	544.1	Martin, 1996
English North Sea	Trisopterus minutus	35	4.9	171.5	Martin, 1996
English North Sea	Pollachius virens	100	4.8	482.7	Martin, 1996	M(g) is value P. pollachius
English North Sea	Gadidae sp	152	4.4	672.5	Martin, 1996	M(g) is mean Gadidae database Leopold
English North Sea	Ammodytes marinus	15	6.0	90.2	Martin, 1996
English North Sea	Gobiidae sp	5	5.0	24.8	Martin, 1996			Temming & Herrmann, 2003
English North Sea	Pleuronectes platessa	35.6	5.8	206.5	Martin, 1996	M(g) is P. platessa, Hernandez-Milian, 2014
English North Sea	Limanda limanda	35.6	4.6	162.3	Martin, 1996	M(g) is P. platessa, Hernandez-Milian, 2014
English North Sea	Sepiola sp	3.8	4.8	18.2	Martin, 1996	M(g) is mean n=1466 database Leopold
		738		3560.1
		MEDD =	4.82398
Dutch waters new	Agonus cataphractus	23.8684	5.2	124.116	Leopold et al., unpubl	Value for Callionymus lyra
Dutch waters new	Alloteuthis subulata	1936.58	3.9	7552.67	Leopold et al., unpubl	Value for Alloteuthis sp
Dutch waters new	Alosa fallax	1118.43	10.1	11296.1	Leopold et al., unpubl
Dutch waters new	Ammodytes marinus	15165.1	6	90990.3	Leopold et al., unpubl
Dutch waters new	Ammodytes spec.	67892	5.9	400563	Leopold et al., unpubl
Dutch waters new	Ammodytes tobianus	4314.11	5.4	23296.2	Leopold et al., unpubl
Dutch waters new	Aphia minuta	5278.44	5	26392.2	Leopold et al., unpubl	Value for Gobiidae sp
Dutch waters new	Atherina presbyter	668.073	7.3	4876.93	Leopold et al., unpubl
Dutch waters new	Buglossidium luteum	21.674	5.8	125.709	Leopold et al., unpubl	Value for Soleidae sp
Dutch waters new	Callionymus lyra	3836.72	5.2	19950.9	Leopold et al., unpubl
Dutch waters new	Callionymus reticulatus	1.37	5.2	7.124	Leopold et al., unpubl	Value for Callionymus lyra
Dutch waters new	Ciliata mustela	1593.43	7.1	11313.4	Leopold et al., unpubl
Dutch waters new	Clupea harengus	47318	7.8	369081	Leopold et al., unpubl
Dutch waters new	Clupea harengus or sprat	7.65	8	61.2	Leopold et al., unpubl
Dutch waters new	Crangon crangon	8011.56	4.2	33648.5	Leopold et al., unpubl
Dutch waters new	Dicentrarchus labrax	1436.82	6	8620.94	Leopold et al., unpubl
Dutch waters new	Echiichthys vipera	54.6591	5.3	289.693	Leopold et al., unpubl	Value for Trachinus dracon
Dutch waters new	Engraulis encrasicolus	1056.52	5.7	6022.16	Leopold et al., unpubl
Dutch waters new	Eunereis longissima	295.865	4.4	1301.8	Leopold et al., unpubl	Value for Nereididae
Dutch waters new	Eutrigla gurnardus	9.6636	8.2	79.2415	Leopold et al., unpubl	Value for Chelidonichthys cuculus
Dutch waters new	Flatfish spec	17.4915	5.7	99.7015	Leopold et al., unpubl	Value for Pleuronectidae sp
Dutch waters new	Gadus morhua	28179	4.5	126805	Leopold et al., unpubl
Dutch waters new	Gobius niger	1404.73	5	7023.66	Leopold et al., unpubl
Dutch waters new	Gobiusculus flavescens	327.65	5	1638.25	Leopold et al., unpubl	Value for Gobiidae sp
Dutch waters new	Hippoglossoides platessoides	37.029	4.3	159.225	Leopold et al., unpubl
Dutch waters new	Hyperoplus lanceolatus	12478	4.8	59894.5	Leopold et al., unpubl
Dutch waters new	Lampetra fluviatilis	151.219	3.4	514.145	Leopold et al., unpubl
Dutch waters new	Limanda limanda	87.0053	4.6	400.224	Leopold et al., unpubl
Dutch waters new	Liparis liparis	212.764	3.5	744.674	Leopold et al., unpubl	Value for Liparis sp
Dutch waters new	Liza aurata	797.114	6.5	5181.24	Leopold et al., unpubl	Value for Liza ramada
Dutch waters new	Loligo forbesii	57.1004	4.8	274.082	Leopold et al., unpubl
Dutch waters new	Loligo spec.	345.634	4.8	1659.04	Leopold et al., unpubl
Dutch waters new	Loligo vulgaris	2317.88	4.9	11357.6	Leopold et al., unpubl
Dutch waters new	Merlangius merlangus	337371	3.9	1.31575e+06	Leopold et al., unpubl
Dutch waters new	Myoxocephalus scorpius	77.732	3.8	295.382	Leopold et al., unpubl
Dutch waters new	Nereis diversicolor	0.435572	4.4	1.91652	Leopold et al., unpubl	Value for Nereididae
Dutch waters new	Nereis longissima	7.20564	4.4	31.7048	Leopold et al., unpubl	Value for Nereididae
Dutch waters new	Nereis pelagica	61.9131	4.4	272.418	Leopold et al., unpubl	Value for Nereididae
Dutch waters new	Nereis spec.	0.0111264	4.4	0.0489562	Leopold et al., unpubl	Value for Nereididae
Dutch waters new	Nereis succinea	9.79489	4.4	43.0975	Leopold et al., unpubl	Value for Nereididae
Dutch waters new	Nereis virens	422.861	4.4	1860.59	Leopold et al., unpubl	Value for Nereididae
Dutch waters new	Osmerus eperlanus	23756	4.2	99775	Leopold et al., unpubl
Dutch waters new	Palaemon serratus	4.74204	3.4	16.123	Leopold et al., unpubl	Value for Palaemon longirostris
Dutch waters new	Perca fluviatilis	47.431	4.8	227.669	Leopold et al., unpubl
Dutch waters new	Petromyzon marinus	175	3.4	595	Leopold et al., unpubl	Value for Lampetra tridentata
Dutch waters new	Pholis gunnellus	7.58	5	37.9	Leopold et al., unpubl	Value for Perciformes
Dutch waters new	Platichthys flesus	34.2468	5.7	195.207	Leopold et al., unpubl	Value for Pleuronectidae
Dutch waters new	Pleuronectes platessa	67.9407	5.8	394.056	Leopold et al., unpubl
Dutch waters new	Pomatoschistus lozanoi	3924.16	4.5	17658.7	Leopold et al., unpubl
Dutch waters new	Pomatoschistus microps	704.165	5	3520.83	Leopold et al., unpubl
Dutch waters new	Pomatoschistus minutus	120109	4.7	564513	Leopold et al., unpubl
Dutch waters new	Pomatoschistus pictus	590.153	4.7	2773.72	Leopold et al., unpubl	Value for Pomatoschistus sp
Dutch waters new	Pomatoschistus spec.	5618.3	4.7	26406	Leopold et al., unpubl
Dutch waters new	Psetta maxima	37.03	5.7	211.071	Leopold et al., unpubl	Value for Pleuronectidae
Dutch waters new	Rutilus rutilus	4.84	5.1	24.684	Leopold et al., unpubl
Dutch waters new	Salmo trutta	43.6241	4.8	209.396	Leopold et al., unpubl
Dutch waters new	Scomber scombrus	13856.2	7.7	106692	Leopold et al., unpubl
Dutch waters new	Sepia officinalis	9716.45	3.8	36922.5	Leopold et al., unpubl
Dutch waters new	Sepietta oweniana	13.85	4.8	66.4802	Leopold et al., unpubl	Value for Sepiola sp
Dutch waters new	Sepiola atlantica	1527.18	4.8	7330.49	Leopold et al., unpubl	Value for Sepiola sp
Dutch waters new	Sepiola tridens	39.6156	4.8	190.155	Leopold et al., unpubl	Value for Sepiola sp
Dutch waters new	Sepiola/Sepietta	2328.84	4.8	11178.4	Leopold et al., unpubl	Value for Sepiola sp
Dutch waters new	Solea solea	1266.88	5	6334.38	Leopold et al., unpubl
Dutch waters new	Sprattus sprattus	37674.6	8.1	305165	Leopold et al., unpubl
Dutch waters new	Syngnathus acus	33.437	3.4	113.686	Leopold et al., unpubl	Value for Entelurus aequoreus, combination with own L/W data
Dutch waters new	Syngnathus rostellatus	168.052	3.4	571.377	Leopold et al., unpubl	Value for Entelurus aequoreus, combination with own L/W data
Dutch waters new	Taurulus bubalis	2.782	3.8	10.5716	Leopold et al., unpubl	Value for Myoxocephalus scorpius
Dutch waters new	Trachurus trachurus	21167.5	6.3	133355	Leopold et al., unpubl
Dutch waters new	Trigla lucerna	10.92	8.2	89.544	Leopold et al., unpubl	Value for Chelidonichthys cuculus
Dutch waters new	Trisopterus luscus	2363.33	4.7	11107.7	Leopold et al., unpubl
Dutch waters new	Trisopterus minutus	2434.34	4.9	11928.3	Leopold et al., unpubl
Dutch waters new	Trisopterus sp.	195.75	4.7	920.024	Leopold et al., unpubl
Dutch waters new	Zoarces viviparus	125.114	4.1	512.969	Leopold et al., unpubl
		792453		3.89864e+06
		MEDD =	4.91971
NW Iberian Peninsula	Sardina pilchardus	4411.2	7.8	34798.9	Read et al., 2010
NW Iberian Peninsula	Argentia sp	269.5	6.1	1644.0	Read et al., 2010	Value for Argentina sphyraena
NW Iberian Peninsula	Micromesistius poutassou	15677.1	4.4	69487.7	Read et al., 2010
NW Iberian Peninsula	Trisopterus sp (3)	24267.6	4.7	114085.7	Read et al., 2010	Value for T. esmarkii, T. minutus, T. luscus
NW Iberian Peninsula	Gadiculus argenteus thori	1186.1	5.0	5930.5	Read et al., 2010
NW Iberian Peninsula	Merluccius merluccius	6454.6	3.9	25044.9	Read et al., 2010
NW Iberian Peninsula	Macroramphosus scolopax	1080.0	4.4	4759.6	Read et al., 2010	M (g) unknown but mass for 12 cm used
NW Iberian Peninsula	Belone belone	1484.8	6.2	9205.8	Read et al., 2010
NW Iberian Peninsula	Trachurus sp	13242.9	6.3	83324.3	Read et al., 2010	Value for Trachurus trachurus
NW Iberian Peninsula	Sparidae sp	2261.6	8.1	18319.0	Read et al., 2010	Value for Sparidae
NW Iberian Peninsula	Cottidae sp	167.2	3.8	635.4	Read et al., 2010	Value for Myoxocephalus scorpius
NW Iberian Peninsula	Labridae sp	24.1	4.7	112.4	Read et al., 2010	Value for Labrus bergylta
NW Iberian Peninsula	Ammodytes sp	1955.9	5.6	10997.8	Read et al., 2010
NW Iberian Peninsula	Callionymidae sp	2264.0	5.2	11772.8	Read et al., 2010	Value for Callionymus lyra
NW Iberian Peninsula	Gobiidae sp	217.9	5.0	1078.9	Read et al., 2010
NW Iberian Peninsula	Atherina sp	7.0	7.3	51.1	Read et al., 2010	Value for Atherina presbyter
NW Iberian Peninsula	Solea solea	183.3	5.0	916.5	Read et al., 2010
NW Iberian Peninsula	Sepia sp	410.4	3.8	1559.5	Read et al., 2010	Value for Sepia officinalis
NW Iberian Peninsula	Sepiola atlantica	0.8	4.8	3.8	Read et al., 2010	Value for Sepiola sp
NW Iberian Peninsula	Loligo sp	392.5	4.8	1883.5	Read et al., 2010
NW Iberian Peninsula	Alloteuthis sp	147.1	3.9	573.7	Read et al., 2010
		76105.6		396185.7
		MEDD =	5.20574
Irish waters	Clupea harengus	54957.1	7.8	427801.7	Hernández-Milián, 2014
Irish waters	Gadidae sp	52377.0	4.4	231727.5	Hernández-Milián, 2014
Irish waters	Merlangius merlangus	12106.4	3.9	47123.6	Hernández-Milián, 2014
Irish waters	Melanogrammus aeglefinus	10753.3	4.0	43190.5	Hernández-Milián, 2014
Irish waters	Trisopterus sp	3243.5	4.7	15248.2	Hernández-Milián, 2014
Irish waters	Merluccius merluccius	340.0	3.9	1319.3	Hernández-Milián, 2014
Irish waters	Micromesistius poutassou	2447.7	4.4	10849.3	Hernández-Milián, 2014
Irish waters	Clupeidae sp	1995.8	8.5	16964.3	Hernández-Milián, 2014
Irish waters	Scomber scombrus	1842.8	7.7	14097.4	Hernández-Milián, 2014
Irish waters	Sprattus sprattus	971.0	8.1	7906.7	Hernández-Milián, 2014
Irish waters	Gadus morhua	225.6	4.5	1016.8	Hernández-Milián, 2014
Irish waters	Trachurus trachurus	292.1	6.3	1837.9	Hernández-Milián, 2014
Irish waters	Ammodytes sp	125.8	5.6	707.4	Hernández-Milián, 2014
Irish waters	Argentina sp	95.3	6.1	581.3	Hernández-Milián, 2014	Value for Argentina sphyraena
Irish waters	Pollachius sp.	170.5	4.5	769.6	Hernández-Milián, 2014
Irish waters	Anguilla Anguilla	127.4	5.7	730.0	Hernández-Milián, 2014	M(g) Table 6.2 data used
Irish waters	Gadiculus argenteus thori	25.9	5.0	129.5	Hernández-Milián, 2014
Irish waters	Phycis sp	8.0	5.0	40.0	Hernández-Milián, 2014	Value for Phycis blennoides
Irish waters	Gobiidae sp	6.8	5.0	33.7	Hernández-Milián, 2014
Irish waters	Pleuronectes platessa	35.6	5.8	206.5	Hernández-Milián, 2014
		142147.6		822281.1
		MEDD =	5.7847
Gulf of Maine	Bathypolypus arcticus	48.0	4.9	234.3	Gannon et al., 1998	Value for Bathypolypus signatus
Gulf of Maine	Clupea harengus	67431.0	7.8	524902.1	Gannon et al., 1998
Gulf of Maine	Gadus morhua	685.0	4.5	3082.4	Gannon et al., 1998
Gulf of Maine	Illex illecebrosus	990.0	6.5	6435.0	Gannon et al., 1998
Gulf of Maine	Loligo pealei	544.0	5.6	3046.4	Gannon et al., 1998
Gulf of Maine	Maurolicus weitzmani	5308.2	5.8	30522.2	Gannon et al., 1998	Value for Maurolicus muelleri
Gulf of Maine	Merluccius bilinearis	104325.0	5.3	552042.0	Gannon et al., 1998
Gulf of Maine	Peprilus triacanthus	912.0	5.6	5111.8	Gannon et al., 1998
Gulf of Maine	Pollachius virens	10336.0	4.8	49895.4	Gannon et al., 1998
Gulf of Maine	Scomber scombrus	1905.0	7.7	14573.3	Gannon et al., 1998
Gulf of Maine	Sebastes sp	32.9	4.6	152.0	Gannon et al., 1998
Gulf of Maine	Urophysis sp	52614.0	5.9	309923.8	Gannon et al., 1998	Value for Urophycis tenuis
		245131.1		1499925.6
		MEDD =	6.11887
Kattegat & Skagerrak	Clupea harengus	57702.0	7.8	449168.8	Börjesson et al., 2003
Kattegat & Skagerrak	Myxine glutinosa	14319.0	6.6	94290.6	Börjesson et al., 2003	In article there is a typo for mass, 1431 (12.4)
Kattegat & Skagerrak	Sprattus sprattus	9200.0	8.1	74914.1	Börjesson et al., 2003
Kattegat & Skagerrak	Gadidae sp	7037.0	4.4	31133.2	Börjesson et al., 2003
Kattegat & Skagerrak	Gadus morhua	5616.0	4.5	25312.1	Börjesson et al., 2003
Kattegat & Skagerrak	Trisopterus esmarkii	4176.0	4.5	18766.4	Börjesson et al., 2003
Kattegat & Skagerrak	Ammodytes sp	1896.0	5.4	10220.3	Börjesson et al., 2003
Kattegat & Skagerrak	Enchelyopus cimbrius	1349.0	4.5	6012.3	Börjesson et al., 2003
Kattegat & Skagerrak	Trisopterus minutus	810.0	4.9	3976.8	Börjesson et al., 2003
Kattegat & Skagerrak	Gobiidae sp	812.0	5.0	4020.7	Börjesson et al., 2003
Kattegat & Skagerrak	Micromesistius poutassou	411.0	4.4	1821.7	Börjesson et al., 2003
Kattegat & Skagerrak	Maurolicus muelleri	378.0	5.8	2173.5	Börjesson et al., 2003
Kattegat & Skagerrak	Anguilla anguilla	175.0	5.7	1002.8	Börjesson et al., 2003
Kattegat & Skagerrak	Melanogrammus aeglefinus	204.0	4.0	819.4	Börjesson et al., 2003
Kattegat & Skagerrak	Merluccius merluccius	105.0	3.9	407.4	Börjesson et al., 2003
Kattegat & Skagerrak	Pollachius virens	5124.0	4.8	24735.3	Börjesson et al., 2003
Kattegat & Skagerrak	Pollachius pollachius	2.0	4.2	8.4	Börjesson et al., 2003
Kattegat & Skagerrak	Merlangius merlangus	5502.0	3.9	21416.3	Börjesson et al., 2003
Kattegat & Skagerrak	Loligo subulata	570.0	4.8	2735.3	Börjesson et al., 2003	Value for mean Loligo sp
Kattegat & Skagerrak	Loligo vulgaris	12.0	4.9	58.8	Börjesson et al., 2003
Kattegat & Skagerrak	Rossia macrosoma	84.0	4.8	403.2	Börjesson et al., 2003	Value for Sepiola sp
Kattegat & Skagerrak	Sepietta oveniana	77.0	4.8	369.6	Börjesson et al., 2003	Value for Sepiola sp
Kattegat & Skagerrak	Squid sp	74.0	4.4	325.6	Börjesson et al., 2003	Value for Cephalopods
		115635.0		774092.6
		MEDD =	6.69428
Southern New England	Loligo pealei	347.3	5.6	1944.88	Orphanides et al., 2020
Southern New England	Unidentified Decapodiformes	34.2	4.619	157.97	Orphanides et al., 2020	Value is average Loligindae
Southern New England	Alosa aestivalis	31.9	7.78429	248.319	Orphanides et al., 2020	Value for Clupea harengus
Southern New England	Alosa pseudoharengus	253.9	7.78429	1976.43	Orphanides et al., 2020	Value for Clupea harengus
Southern New England	Clupea harengus	231.3	7.78429	1800.51	Orphanides et al., 2020
Southern New England	Clupeidae	1.2	8.50551	10.2066	Orphanides et al., 2020	Value is average Clupeidae
Southern New England	Citharichthys arctifrons	6.3	5.7	35.91	Orphanides et al., 2020	Pleuronectiformes sp
Southern New England	Etropus microstomus	0.3	5.7	1.71	Orphanides et al., 2020	Pleuronectiformes sp
Southern New England	Pleuronectiformes sp	0.4	5.7	2.28	Orphanides et al., 2020
Southern New England	Urophycis chuss	378.1	5.89052	2227.21	Orphanides et al., 2020	Value for Urophysis tenuis
Southern New England	Urophycis regia	196.6	5.89052	1158.08	Orphanides et al., 2020	Value for Urophysis tenuis
Southern New England	Urophycis tenuis	50.2	5.89052	295.704	Orphanides et al., 2020
Southern New England	Urophycis sp	214.7	5.89052	1264.69	Orphanides et al., 2020	Value for Urophysis tenuis
Southern New England	Ceratoscopelus maderensis	1.9	6.6	12.54	Orphanides et al., 2020	Value for Myctophidae sp
Southern New England	Gadidae sp	29.8	4.42422	131.842	Orphanides et al., 2020
Southern New England	Laemonema barbatulum	3.8	4.42422	16.812	Orphanides et al., 2020	Value for Gadidae
Southern New England	Melanogrammus aeglefinus	45.1	4.01649	181.144	Orphanides et al., 2020
Southern New England	Merluccius bilinearis	270.6	5.29156	1431.9	Orphanides et al., 2020
Southern New England	Ophidiidae	16.6	5.6	92.96	Orphanides et al., 2020	Value for Genypterus blacodes
Southern New England	Peprilus triacanthus	0.8	5.605	4.484	Orphanides et al., 2020
	Scomber scombrus	148.3	7.65	1134.5	Orphanides et al., 2020
		2263.3		14130.1
		MEDD=	6.24312
*The origin and references of the energy values can be found in ST8_ED

## Sheet: ST11_PCB_data
Study area	Source	Decade	Year	Species	Country	Region/location	lat	lon	National_ID	ContamClass	Tissue	Ageclass	Sex	Conc_ww	%HEL	Conc_lw	Min	Max	n	Reference	PCBsum	lipid wt?
Baltic Sea	IWC/SMRU	1980s	1988-1989	Harbour Porpoise	Sweden	Baltic Sea	55.3617	15.8056	Not provided	Total PCBs	Blubber	Adult	Male			46	14	78	4	Berggrena et. al 1999	sum6	yes
Baltic Sea	IWC/SMRU	1990s	1992	Harbour Porpoise	Poland	Baltic Sea	54.8177	17.5477	Male 1	Total PCBs	Blubber	Adult	Male	5.7	77	7.4026			1	Strandberg et. al 1998	sum17	yes
Baltic Sea	IWC/SMRU	1990s	1992	Harbour Porpoise	Poland	Baltic Sea	53.9881	14.4005	Male 2	Total PCBs	Blubber	Adult	Male	16	88	18.1818			1	Strandberg et. al 1998	sum17	yes
Baltic Sea	Institutional database	1990s	1998	Harbour Porpoise	Germany	Baltic Sea	54.5017	13.6667	1249	Total PCBs	Blubber	Adult	Male		76	7.74			1	Siebert	sum12	yes
Baltic Sea	Institutional database	2000s	2000	Harbour Porpoise	Germany	Baltic Sea	55.5833	10.1157	1666	Total PCBs	Blubber	Adult	Male		77	2.61			1	Siebert	sum12	yes
Bay of Fundy	IWC/SMRU	1970s	1971	Harbour Porpoise	Canada	Northwestern Atlantic	45.1727	-65.3247	Not provided	Total PCBs	Blubber	Adult	Male	82.6	95	86.9474			13	Gaskin et. al 1983	Unspecified	yes
Newfoundland	IWC/SMRU	1970s	1972	Harbour Porpoise	Canada	Northwestern Atlantic	46.355	-62.2518	Not provided	Total PCBs	Blubber	Adult	Male	74	95	77.8947			1	Gaskin et. al 1983	Unspecified	yes
Bay of Fundy	IWC/SMRU	1970s	1972	Harbour Porpoise	Canada	Northwestern Atlantic	45.1727	-65.3247	Not provided	Total PCBs	Blubber	Adult	Male	84	95	88.4211			17	Gaskin et. al 1983	Unspecified	yes
Bay of Fundy	IWC/SMRU	1970s	1973	Harbour Porpoise	Canada	Northwestern Atlantic	45.1727	-65.3247	Not provided	Total PCBs	Blubber	Adult	Male	64.9	95	68.3158			14	Gaskin et. al 1983	Unspecified	yes
Bay of Fundy	IWC/SMRU	1970s	1975	Harbour Porpoise	Canada	Northwestern Atlantic	45.1727	-65.3247	Not provided	Total PCBs	Blubber	Adult	Male	73	95	76.8421			4	Gaskin et. al 1983	Unspecified	yes
Bay of Fundy	IWC/SMRU	1970s	1976	Harbour Porpoise	Canada	Northwestern Atlantic	45.1727	-65.3247	Not provided	Total PCBs	Blubber	Adult	Male	76.1	95	80.1053			6	Gaskin et. al 1983	Unspecified	yes
Bay of Fundy	IWC/SMRU	1970s	1977	Harbour Porpoise	Canada	Northwestern Atlantic	45.1727	-65.3247	Not provided	Total PCBs	Blubber	Adult	Male	89.7	95	94.4211			8	Gaskin et. al 1983	Unspecified	yes
Celtic and Irish Sea	IWC/SMRU	1990s	1996	Harbour Porpoise	UK	Celtic Sea	50.5754	-4.92182	SW1996/46	Total PCBs	Blubber	Adult	Male	42.2	91	46.3			1	Law et. al 2010	sum25	yes
Celtic and Irish Sea	IWC/SMRU	1990s	1990	Harbour Porpoise	UK	Irish Sea	52.8617	-4.2421	SW1990/65 90L-1840	Total PCBs	Blubber	Adult	Male	36.38	76	47.8684			1	Kuiken et. al 1994	sum25	yes
Celtic and Irish Sea	IWC/SMRU	1990s	1991	Harbour Porpoise	UK	Irish Sea	52.8617	-4.2421	SW1991/71 91L-1886	Total PCBs	Blubber	Adult	Male	19.39	81	23.9383			1	Kuiken et. al 1994	sum25	yes
Celtic and Irish Sea	IWC/SMRU	1990s	1992	Harbour Porpoise	UK	Irish Sea	52.1379	-4.51753	SW1992/198	Total PCBs	Blubber	Adult	Male	46.6	80	58.2			1	Law et. al 2010	sum25	yes
Celtic and Irish Sea	IWC/SMRU	1990s	1992	Harbour Porpoise	UK	Irish Sea	52.5777	-4.13592	SW1992/165	Total PCBs	Blubber	Adult	Male	102.3	68	150.5			1	Law et. al 2010	sum25	yes
Celtic and Irish Sea	IWC/SMRU	1990s	1994	Harbour Porpoise	UK	Irish Sea	52.5154	-4.06507	SW1994/153	Total PCBs	Blubber	Adult	Male	14.5	43	33.8			1	Law et. al 2010	sum25	yes
Celtic and Irish Sea	IWC/SMRU	1990s	1994	Harbour Porpoise	UK	Irish Sea	52.4882	-4.056	SW1994/44	Total PCBs	Blubber	Adult	Male	41.2	90	45.7			1	Law et. al 2010	sum25	yes
Celtic and Irish Sea	IWC/SMRU	1990s	1995	Harbour Porpoise	UK	Irish Sea	52.2565	Temming & Herrmann, 2003	SW1995/7	Total PCBs	Blubber	Adult	Male	27	85	31.8			1	Law et. al 2010	sum25	yes
Celtic and Irish Sea	IWC/SMRU	1990s	1996	Harbour Porpoise	UK	Irish Sea	52.9132	-4.1295	SW1996/163	Total PCBs	Blubber	Adult	Male	50.3	92	54.6			1	Law et. al 2010	sum25	yes
Celtic and Irish Sea	IWC/SMRU	1990s	1998	Harbour Porpoise	UK	Irish Sea	52.2848	-4.19103	SW1998/164	Total PCBs	Blubber	Adult	Male	34.1	93	36.6			1	Law et. al 2010	sum25	yes
Celtic and Irish Sea	IWC/SMRU	1990s	1998	Harbour Porpoise	UK	Irish Sea	52.0255	-4.85038	SW1998/174	Total PCBs	Blubber	Adult	Male	58.5	89	65.7			1	Law et. al 2010	sum25	yes
Celtic and Irish Sea	IWC/SMRU	2000s	2000	Harbour Porpoise	UK	Irish Sea	52.3974	-4.10198	SW2000/103	Total PCBs	Blubber	Adult	Male	12.3	90	13.6			1	Law et. al 2010	sum25	yes
Celtic and Irish Sea	IWC/SMRU	2000s	2000	Harbour Porpoise	UK	Irish Sea	52.2539	-4.23345	SW2000/27	Total PCBs	Blubber	Adult	Male	19.5	89	21.9			1	Law et. al 2010	sum25	yes
Celtic and Irish Sea	IWC/SMRU	2000s	2001	Harbour Porpoise	UK	Irish Sea	52.1608	-4.47382	SW2001/203	Total PCBs	Blubber	Adult	Male	16.3	92	17.7			1	Law et. al 2010	sum25	yes
Celtic and Irish Sea	IWC/SMRU	2000s	2002	Harbour Porpoise	UK	Irish sea	52.8795	-4.40182	SW2002/151	Total PCBs	Blubber	Adult	Male	35	92	38			1	Law et. al 2010	sum25	yes
Celtic and Irish Sea	IWC/SMRU	2000s	2003	Harbour Porpoise	UK	Irish Sea	52.824	-4.49343	SW2003/186	Total PCBs	Blubber	Adult	Male	16.4	92	17.9			1	Law et. al 2010	sum25	yes
Celtic and Irish Sea	IWC/SMRU	2000s	2005	Harbour Porpoise	UK	Irish Sea	54.7728	-4.36666	SW2005/19d	Total PCBs	Blubber	Adult	Male	35.5	78	45.5			1	Law et. al 2010	sum25	yes
Danish waters	IWC/SMRU	1980s	1988	Harbour Porpoise	Denmark	Kattegat-Skagerrak	56.1056	12.3747	no.370	Total PCBs	Blubber	Adult	Male	11.7	95	12.3158			1	Granby and Kinze 1991	sum7	yes
Danish waters	IWC/SMRU	1980s	1988	Harbour Porpoise	Denmark	Belt Sea	55.2718	9.80517	no.404	Total PCBs	Blubber	Adult	Male	22.5	95	23.6842			1	Granby and Kinze 1992	sum7	yes
Danish waters	IWC/SMRU	1990s	1991	Harbour Porpoise	Denmark	Kattegat-Skagerrak	56.1228	12.3013	Not provided	Total PCBs	Blubber	Adult	Male			19.09			1	Kleivane et. al 1995	sum47	yes
Danish waters	IWC/SMRU	1990s	1991	Harbour Porpoise	Denmark	Kattegat-Skagerrak	56.1228	12.3013	Not provided	Total PCBs	Blubber	Adult	Male			28.4			1	Kleivane et. al 1995	sum47	yes
Danish waters	IWC/SMRU	1990s	1991	Harbour Porpoise	Denmark	Kattegat-Skagerrak	56.1228	12.3013	Not provided	Total PCBs	Blubber	Adult	Male			65.26			1	Kleivane et. al 1995	sum47	yes
Dutch waters	IWC/SMRU	1990s	1992	Harbour Porpoise	Netherlands	North Sea	52.24	4.45001	no.4	Total PCBs	Blubber	Adult	Male	36.96	94.6	39.06			1	van Scheppingen et. al 1996	sum18	yes
Dutch waters	IWC/SMRU	1990s	1992	Harbour Porpoise	Netherlands	North Sea	53.0548	4.79772	no.1	Total PCBs	Blubber	Adult	Male	49.24	94.5	52.1			1	van Scheppingen et. al 1996	sum18	yes
Dutch waters	IWC/SMRU	1990s	1992	Harbour Porpoise	Netherlands	North Sea	52.6164	4.61639	no.3	Total PCBs	Blubber	Adult	Male	56.85	92.3	61.59			1	van Scheppingen et. al 1996	sum18	yes
Dutch waters	IWC/SMRU	1990s	1993	Harbour Porpoise	Netherlands	North Sea	52.7646	4.66153	no.25	Total PCBs	Blubber	Adult	Male	24.79	96.5	25.68			1	van Scheppingen et. al 1996	sum18	yes
Dutch waters	IWC/SMRU	1990s	1993	Harbour Porpoise	Netherlands	North Sea	52.4477	4.50508	no.26	Total PCBs	Blubber	Adult	Male	46.69	88.6	52.7			1	van Scheppingen et. al 1996	sum18	yes
Dutch waters	IWC/SMRU	1990s	1998	Harbour Porpoise	Netherlands	North Sea	52.6666	4.22424	Not provided	Total PCBs	Blubber	Adult	Male			81.5			1	Weijs et. al 2010	sum35	yes
Dutch waters	IWC/SMRU	2000s	2000-2008	Harbour Porpoise	Netherlands	North Sea	52.6666	4.22424	Not provided	Total PCBs	Blubber	Adult	Male			15.3			1	Weijs et. al 2010	sum35	yes
Dutch waters	IWC/SMRU	2000s	2000-2008	Harbour Porpoise	Netherlands	North Sea	52.6666	4.22424	Not provided	Total PCBs	Blubber	Adult	Male			34.5			1	Weijs et. al 2010	sum35	yes
Dutch waters	Institutional database	2010s	2014	Harbour Porpoise	Netherlands	North Sea	52.1505	4.2969	UT1300	Total PCBs	Blubber	Adult	Male			32.3724			1	van den Heuvel-Greve et al. 2018	sum25	yes
Dutch waters	Institutional database	2010s	2015	Harbour Porpoise	Netherlands	North Sea	52.6582	4.603	UT1467	Total PCBs	Blubber	Adult	Male			3.89948			1	van den Heuvel-Greve et al. 2018	sum25	yes
Dutch waters	Institutional database	2010s	2015	Harbour Porpoise	Netherlands	North Sea	51.5578	3.4197	UT1472	Total PCBs	Blubber	Adult	Male			64.3166			1	van den Heuvel-Greve et al. 2018	sum25	yes
Dutch waters	Institutional database	2010s	2016	Harbour Porpoise	Netherlands	North Sea	52.0794	4.1988	UT1492	Total PCBs	Blubber	Adult	Male			29.8189			1	van den Heuvel-Greve et al. 2018	sum25	yes
Dutch waters	Institutional database	2010s	2016	Harbour Porpoise	Netherlands	North Sea	53.4795	6.3013	UT1494	Total PCBs	Blubber	Adult	Male			11.0959			1	van den Heuvel-Greve et al. 2018	sum25	yes
Dutch waters	Institutional database	2010s	2016	Harbour Porpoise	Netherlands	North Sea	53.1781	4.8131	UT1512	Total PCBs	Blubber	Adult	Male			20.7715			1	van den Heuvel-Greve et al. 2018	sum25	yes
Dutch waters	Institutional database	2010s	2016	Harbour Porpoise	Netherlands	North Sea	51.9887	4.0055	UT1522	Total PCBs	Blubber	Adult	Male			15.8515			1	van den Heuvel-Greve et al. 2018	sum25	yes
Dutch waters	Institutional database	2010s	2016	Harbour Porpoise	Netherlands	North Sea	52.6582	4.603	UT1531	Total PCBs	Blubber	Adult	Male			10.7243			1	van den Heuvel-Greve et al. 2018	sum25	yes
Dutch waters	Institutional database	2010s	2016	Harbour Porpoise	Netherlands	North Sea	53.0434	4.685	UT1553	Total PCBs	Blubber	Adult	Male			18.566			1	van den Heuvel-Greve et al. 2018	sum25	yes
Dutch waters	Institutional database	2010s	2017	Harbour Porpoise	Netherlands	North Sea	51.5979	3.5094	UT1557	Total PCBs	Blubber	Adult	Male			11.8869			1	van den Heuvel-Greve et al. 2018	sum25	yes
Dutch waters	Institutional database	2010s	2017	Harbour Porpoise	Netherlands	North Sea	52.7421	4.6247	UT1560	Total PCBs	Blubber	Adult	Male			34.8202			1	van den Heuvel-Greve et al. 2018	sum25	yes
Dutch waters	Institutional database	2010s	2017	Harbour Porpoise	Netherlands	North Sea	52.859	4.6806	UT1573	Total PCBs	Blubber	Adult	Male			20.0223			1	van den Heuvel-Greve et al. 2018	sum25	yes
Dutch waters	Institutional database	2010s	2017	Harbour Porpoise	Netherlands	North Sea	51.7489	3.7225	UT1583	Total PCBs	Blubber	Adult	Male			35.9889			1	van den Heuvel-Greve et al. 2018	sum25	yes
English and Welsh waters	IWC/SMRU	1990s	1991	Harbour Porpoise	UK	North Sea	55.0486	-1.14807	SW1991/22 XT139/91	Total PCBs	Blubber	Adult	Male	18.96	85	22.3059			1	Kuiken et. al 1994	sum25	yes
English and Welsh waters	IWC/SMRU	1990s	1991	Harbour Porpoise	UK	North Sea	54.6997	-1.08078	SW1991/19A XT131/91	Total PCBs	Blubber	Adult	Male	31.71	90	35.2333			1	Kuiken et. al 1994	sum25	yes
English and Welsh waters	IWC/SMRU	1990s	1991	Harbour Porpoise	UK	North Sea	53.724	-0.358772	SW1991/112 SMRU91-9	Total PCBs	Blubber	Adult	Male	54.81	90	60.9			1	Kuiken et. al 1994	sum25	yes
English and Welsh waters	IWC/SMRU	1990s	1991	Harbour Porpoise	UK	North Sea	53.724	-0.358772	SW1991/104 XT659/91	Total PCBs	Blubber	Adult	Male	58.09	86	67.5465			1	Kuiken et. al 1994	sum25	yes
English and Welsh waters	IWC/SMRU	1990s	1993	Harbour Porpoise	UK	North Sea	52.2762	1.6341	SW1993/31	Total PCBs	Blubber	Adult	Male	31.4	84	37.4			1	Law et. al 2010	sum25	yes
English and Welsh waters	IWC/SMRU	1990s	1994	Harbour Porpoise	UK	North Sea	53.5685	0.106773	SW1994/7	Total PCBs	Blubber	Adult	Male	32.1	81	39.7			1	Law et. al 2010	sum25	yes
English and Welsh waters	IWC/SMRU	1990s	1994	Harbour Porpoise	UK	North Sea	51.7817	1.14439	SW1994/171	Total PCBs	Blubber	Adult	Male	37.9	83	45.6			1	Law et. al 2010	sum25	yes
English and Welsh waters	IWC/SMRU	1990s	1995	Harbour Porpoise	UK	North Sea	55.0859	-1.47254	SW1995/52	Total PCBs	Blubber	Adult	Male	8	86	9.3			1	Law et. al 2010	sum25	yes
English and Welsh waters	IWC/SMRU	1990s	1995	Harbour Porpoise	UK	North Sea	54.2172	-0.275251	SW1995/78	Total PCBs	Blubber	Adult	Male	8.9	80	11.2			1	Law et. al 2010	sum25	yes
English and Welsh waters	IWC/SMRU	1990s	1995	Harbour Porpoise	UK	North Sea	54.6468	-1.08583	SW1995/55	Total PCBs	Blubber	Adult	Male	54.7	83	65.9			1	Law et. al 2010	sum25	yes
English and Welsh waters	IWC/SMRU	1990s	1996	Harbour Porpoise	UK	North Sea	54.434	-0.524189	SW1996/2	Total PCBs	Blubber	Adult	Male	6	81	7.5			1	Law et. al 2010	sum25	yes
English and Welsh waters	IWC/SMRU	1990s	1997	Harbour Porpoise	UK	North Sea	54.504	-0.656153	SW1997/142	Total PCBs	Blubber	Adult	Male	19.5	90	21.7			1	Law et. al 2010	sum25	yes
English and Welsh waters	IWC/SMRU	1990s	1998	Harbour Porpoise	UK	North Sea	54.2871	-0.38029	SW1998/76	Total PCBs	Blubber	Adult	Male	4.9	91	5.4			1	Law et. al 2010	sum25	yes
English and Welsh waters	IWC/SMRU	1990s	1998	Harbour Porpoise	UK	North Sea	54.2802	-0.391039	SW1998/71	Total PCBs	Blubber	Adult	Male	7.9	80	9.9			1	Law et. al 2010	sum25	yes
English and Welsh waters	IWC/SMRU	1990s	1998	Harbour Porpoise	UK	North Sea	53.3429	0.268337	SW1998/115	Total PCBs	Blubber	Adult	Male	50	88	56.9			1	Law et. al 2010	sum25	yes
English and Welsh waters	Literature study	1990s	1991	Harbour Porpoise	England	East coast	51.3567	1.4447	SW1991/17	Total PCBs	Blubber	Adult	Male	41.1	89	46.1798			1	Jepson et al. 2016	sum 18-25CBs	yes
English and Welsh waters	Literature study	1990s	1991	Harbour Porpoise	England	East coast	54.581	-0.913748	SW1991/19a	Total PCBs	Blubber	Adult	Male	31.7	90	35.2222			1	Jepson et al. 2016	sum 18-25CBs	yes
English and Welsh waters	Literature study	1990s	1991	Harbour Porpoise	England	East coast	54.9779	-1.37497	SW1991/22	Total PCBs	Blubber	Adult	Male	19	85	22.3529			1	Jepson et al. 2016	sum 18-25CBs	yes
English and Welsh waters	Literature study	1990s	1991	Harbour Porpoise	England	East coast	53.9048	-0.152968	SW1991/104	Total PCBs	Blubber	Adult	Male	58.1	86	67.5581			1	Jepson et al. 2016	sum 18-25CBs	yes
English and Welsh waters	Literature study	1990s	1991	Harbour Porpoise	England	East coast	53.9064	-0.153509	SW1991/112	Total PCBs	Blubber	Adult	Male	54.8	90	60.8889			1	Jepson et al. 2016	sum 18-25CBs	yes
English and Welsh waters	Literature study	1990s	1993	Harbour Porpoise	England	East coast	55.1468	-1.51105	SW1993/12	Total PCBs	Blubber	Adult	Male	16.084	90	17.8711			1	Jepson et al. 2016	sum 18-25CBs	yes
English and Welsh waters	Literature study	1990s	1993	Harbour Porpoise	England	East coast	52.2538	1.63404	SW1993/31	Total PCBs	Blubber	Adult	Male	31.407	84	37.3893			1	Jepson et al. 2016	sum 18-25CBs	yes
English and Welsh waters	Literature study	1990s	1994	Harbour Porpoise	England	East coast	53.5679	0.0992	SW1994/7	Total PCBs	Blubber	Adult	Male	32.124	81	39.6593			1	Jepson et al. 2016	sum 18-25CBs	yes
English and Welsh waters	Literature study	1990s	1994	Harbour Porpoise	England	East coast	51.7742	1.13856	SW1994/171	Total PCBs	Blubber	Adult	Male	37.862	83	45.6169			1	Jepson et al. 2016	sum 18-25CBs	yes
English and Welsh waters	Literature study	1990s	1995	Harbour Porpoise	England	East coast	54.6532	-1.17535	SW1995/55	Total PCBs	Blubber	Adult	Male	54.668	83	65.8651			1	Jepson et al. 2016	sum 18-25CBs	yes
English and Welsh waters	Literature study	1990s	1996	Harbour Porpoise	England	East coast	54.4326	-0.526043	SW1996/2	Total PCBs	Blubber	Adult	Male	6.046	81	7.4642			1	Jepson et al. 2016	sum 18-25CBs	yes
English and Welsh waters	Literature study	1990s	1996	Harbour Porpoise	England	East coast	52.4181	1.72994	SW1996/37	Total PCBs	Blubber	Adult	Male	32.107	39	82.3256			1	Jepson et al. 2016	sum 18-25CBs	yes
English and Welsh waters	Literature study	1990s	1997	Harbour Porpoise	England	East coast	52.5727	1.73568	SW1997/1	Total PCBs	Blubber	Adult	Male	25.625	87	29.454			1	Jepson et al. 2016	sum 18-25CBs	yes
English and Welsh waters	Literature study	1990s	1997	Harbour Porpoise	England	East coast	54.5015	-0.47831	SW1997/142	Total PCBs	Blubber	Adult	Male	19.492	90	21.6578			1	Jepson et al. 2016	sum 18-25CBs	yes
English and Welsh waters	Literature study	1990s	1998	Harbour Porpoise	England	East coast	54.2792	-0.385282	SW1998/71	Total PCBs	Blubber	Adult	Male	7.888	80	9.86			1	Jepson et al. 2016	sum 18-25CBs	yes
English and Welsh waters	Literature study	1990s	1998	Harbour Porpoise	England	East coast	54.3237	-0.391997	SW1998/76	Total PCBs	Blubber	Adult	Male	4.879	91	5.36154			1	Jepson et al. 2016	sum 18-25CBs	yes
English and Welsh waters	Literature study	1990s	1998	Harbour Porpoise	England	East coast	53.3409	0.26982	SW1998/115	Total PCBs	Blubber	Adult	Male	50.037	88	56.8602			1	Jepson et al. 2016	sum 18-25CBs	yes
English and Welsh waters	IWC/SMRU	1990s	1990	Harbour Porpoise	UK	Bristol Channel	51.4436	-3.13248	SW1990/111 90L-3028	Total PCBs	Blubber	Adult	Male	0.41	93	0.44086			1	Kuiken et. al 1994	sum25	yes
English and Welsh waters	IWC/SMRU	1990s	1990	Harbour Porpoise	UK	Bristol Channel	51.4436	-3.13248	SW1990/70 90L-2097	Total PCBs	Blubber	Adult	Male	10.13	88	11.5114			1	Kuiken et. al 1994	sum25	yes
English and Welsh waters	IWC/SMRU	1990s	1990	Harbour Porpoise	UK	Bristol Channel	51.4436	-3.13248	SW1990/77B 90L-2231	Total PCBs	Blubber	Adult	Male	52.89	85	62.2235			1	Kuiken et. al 1994	sum25	yes
English and Welsh waters	IWC/SMRU	1990s	1991	Harbour Porpoise	UK	Bristol Channel	51.4436	-3.13248	SW1991/136 91L-3224	Total PCBs	Blubber	Adult	Male	89.78	82	109.488			1	Kuiken et. al 1994	sum25	yes
English and Welsh waters	IWC/SMRU	1990s	1994	Harbour Porpoise	UK	Bristol Channel	51.7926	-2.37101	SW1994/31	Total PCBs	Blubber	Adult	Male	10.2	55	18.5			1	Law et. al 2010	sum25	yes
English and Welsh waters	IWC/SMRU	1990s	1994	Harbour Porpoise	UK	Bristol Channel	51.5864	-3.78674	SW1994/80	Total PCBs	Blubber	Adult	Male	30.4	88	34.5			1	Law et. al 2010	sum25	yes
English and Welsh waters	IWC/SMRU	1990s	1998	Harbour Porpoise	UK	Bristol Channel	51.5946	-3.92117	SW1998/170	Total PCBs	Blubber	Adult	Male	38.5	92	41.9			1	Law et. al 2010	sum25	yes
English and Welsh waters	IWC/SMRU	1990s	1990	Harbour Porpoise	UK	English Channel	50.6143	0.359802	SW1991/24 XT183/91	Total PCBs	Blubber	Adult	Male	37.85	91	41.5934			1	Kuiken et. al 1994	sum25	yes
English and Welsh waters	IWC/SMRU	1990s	1990	Harbour Porpoise	UK	English Channel	50.1746	-4.91158	SW1990/96 M292/11/90	Total PCBs	Blubber	Adult	Male	76.91	85	90.4824			1	Kuiken et. al 1994	sum25	yes
English and Welsh waters	IWC/SMRU	1990s	1991	Harbour Porpoise	UK	English Channel	50.8061	0.965424	SW1991/17 XT82/91	Total PCBs	Blubber	Adult	Male	41.1	89	46.1798			1	Kuiken et. al 1994	sum25	yes
English and Welsh waters	IWC/SMRU	1990s	1992	Harbour Porpoise	UK	English Channel	50.1798	-4.97411	SW1992/9	Total PCBs	Blubber	Adult	Male	86	90	95.6			1	Law et. al 2010	sum25	yes
English and Welsh waters	IWC/SMRU	1990s	1993	Harbour Porpoise	UK	English Channel	50.4387	-3.54277	SW1993/20	Total PCBs	Blubber	Adult	Male	33.7	87	38.7			1	Law et. al 2010	sum25	yes
English and Welsh waters	IWC/SMRU	1990s	1994	Harbour Porpoise	UK	English Channel	50.2381	-3.76577	SW1994/12	Total PCBs	Blubber	Adult	Male	6.3	92	6.8			1	Law et. al 2010	sum25	yes
English and Welsh waters	IWC/SMRU	1990s	1996	Harbour Porpoise	UK	English Channel	50.1021	-5.38746	SW1996/27(1)	Total PCBs	Blubber	Adult	Male	37.3	86	43.3			1	Law et. al 2010	sum25	yes
English and Welsh waters	IWC/SMRU	1990s	1996	Harbour Porpoise	UK	English Channel	50.1546	-5.06425	SW1996/60	Total PCBs	Blubber	Adult	Male	46.6	94	49.5			1	Law et. al 2010	sum25	yes
English and Welsh waters	IWC/SMRU	1990s	1998	Harbour Porpoise	UK	English Channel	50.1071	-5.55033	SW1998/149	Total PCBs	Blubber	Adult	Male	12.9	86	15			1	Law et. al 2010	sum25	yes
English and Welsh waters	IWC/SMRU	1990s	1999	Harbour Porpoise	UK	English Channel	50.0343	-5.26705	SW1999/172	Total PCBs	Blubber	Adult	Male	16.5	93	17.7			1	Law et. al 2010	sum25	yes
English and Welsh waters	Literature study	1990s	1991	Harbour Porpoise	England	English Channel	50.8414	0.504357	SW1991/24	Total PCBs	Blubber	Adult	Male	37.8	91	41.5385			1	Jepson et al. 2016	sum 18-25CBs	yes
English and Welsh waters	IWC/SMRU	2000s	2000	Harbour Porpoise	UK	North Sea	54.0524	-0.125962	SW2000/168	Total PCBs	Blubber	Adult	Male	6.1	89	6.8			1	Law et. al 2010	sum25	yes
English and Welsh waters	IWC/SMRU	2000s	2000	Harbour Porpoise	UK	North Sea	54.0693	-0.152346	SW2000/144	Total PCBs	Blubber	Adult	Male	8.5	88	9.7			1	Law et. al 2010	sum25	yes
English and Welsh waters	IWC/SMRU	2000s	2000	Harbour Porpoise	UK	North Sea	54.0802	-0.12692	SW2000/140	Total PCBs	Blubber	Adult	Male	12.5	89	14			1	Law et. al 2010	sum25	yes
English and Welsh waters	IWC/SMRU	2000s	2000	Harbour Porpoise	UK	North Sea	54.0826	-0.150537	SW2000/146(2)	Total PCBs	Blubber	Adult	Male	14.2	86	16.5			1	Law et. al 2010	sum25	yes
English and Welsh waters	IWC/SMRU	2000s	2000	Harbour Porpoise	UK	North Sea	54.0761	-0.149816	SW2000/150A	Total PCBs	Blubber	Adult	Male	24.4	56	43.6			1	Law et. al 2010	sum25	yes
English and Welsh waters	IWC/SMRU	2000s	2001	Harbour Porpoise	UK	North Sea	51.3506	0.99794	SW2001/260	Total PCBs	Blubber	Adult	Male	8.5	90	9.4			1	Law et. al 2010	sum25	yes
English and Welsh waters	IWC/SMRU	2000s	2001	Harbour Porpoise	UK	North Sea	54.0818	-0.183063	SW2001/127	Total PCBs	Blubber	Adult	Male	12.1	88	13.8			1	Law et. al 2010	sum25	yes
English and Welsh waters	IWC/SMRU	2000s	2001	Harbour Porpoise	UK	North Sea	54.083	-0.175476	SW2001/139	Total PCBs	Blubber	Adult	Male	13.3	88	15.1			1	Law et. al 2010	sum25	yes
English and Welsh waters	IWC/SMRU	2000s	2001	Harbour Porpoise	UK	North Sea	51.5015	0.535735	SW2001/23	Total PCBs	Blubber	Adult	Male	46.8	92	50.8			1	Law et. al 2010	sum25	yes
English and Welsh waters	IWC/SMRU	2000s	2002	Harbour Porpoise	UK	North Sea	54.0762	-0.145304	SW2002/309	Total PCBs	Blubber	Adult	Male	9.4	91	10.3			1	Law et. al 2010	sum25	yes
English and Welsh waters	IWC/SMRU	2000s	2002	Harbour Porpoise	UK	North Sea	54.0799	-0.166264	SW2002/265	Total PCBs	Blubber	Adult	Male	26.9	82	32.8			1	Law et. al 2010	sum25	yes
English and Welsh waters	IWC/SMRU	2000s	2002	Harbour Porpoise	UK	North Sea	52.4796	1.76771	SW2002/19	Total PCBs	Blubber	Adult	Male	27	80	33.7			1	Law et. al 2010	sum25	yes
English and Welsh waters	IWC/SMRU	2000s	2003	Harbour Porpoise	UK	North Sea	52.2633	1.6311	SW2003/334	Total PCBs	Blubber	Adult	Male	30.7	85	36.1			1	Law et. al 2010	sum25	yes
English and Welsh waters	IWC/SMRU	2000s	2003	Harbour Porpoise	UK	North Sea	51.8451	1.28231	SW2003/385	Total PCBs	Blubber	Adult	Male	59.7	88	67.9			1	Law et. al 2010	sum25	yes
English and Welsh waters	IWC/SMRU	2000s	2004	Harbour Porpoise	UK	North Sea	51.9726	1.29129	SW2004/91	Total PCBs	Blubber	Adult	Male	49	91	53.8			1	Law et. al 2010	sum25	yes
English and Welsh waters	Literature study	2000s	2000	Harbour Porpoise	England	East coast	54.0573	0.084	SW2000/144	Total PCBs	Blubber	Adult	Male	8.495	88	9.65341			1	Jepson et al. 2016	sum 18-25CBs	yes
English and Welsh waters	Literature study	2000s	2000	Harbour Porpoise	England	East coast	54.0152	0.0808	SW2000/150a	Total PCBs	Blubber	Adult	Male	24.405	56	43.5804			1	Jepson et al. 2016	sum 18-25CBs	yes
English and Welsh waters	Literature study	2000s	2000	Harbour Porpoise	England	East coast	53.9658	0.0257	SW2000/168	Total PCBs	Blubber	Adult	Male	6.086	89	6.8382			1	Jepson et al. 2016	sum 18-25CBs	yes
English and Welsh waters	Literature study	2000s	2001	Harbour Porpoise	England	East coast	51.4721	0.321287	SW2001/23	Total PCBs	Blubber	Adult	Male	46.767	92	50.8337			1	Jepson et al. 2016	sum 18-25CBs	yes
English and Welsh waters	Literature study	2000s	2001	Harbour Porpoise	England	East coast	54.0769	-0.0647693	SW2001/127	Total PCBs	Blubber	Adult	Male	12.147	88	13.8034			1	Jepson et al. 2016	sum 18-25CBs	yes
English and Welsh waters	Literature study	2000s	2001	Harbour Porpoise	England	East coast	54.0769	-0.0647693	SW2001/139	Total PCBs	Blubber	Adult	Male	13.33	88	15.1477			1	Jepson et al. 2016	sum 18-25CBs	yes
English and Welsh waters	Literature study	2000s	2002	Harbour Porpoise	England	East coast	52.3163	1.67733	SW2002/19	Total PCBs	Blubber	Adult	Male	26.981	80	33.7263			1	Jepson et al. 2016	sum 18-25CBs	yes
English and Welsh waters	Literature study	2000s	2002	Harbour Porpoise	England	East coast	54.0232	-0.0245124	SW2002/265	Total PCBs	Blubber	Adult	Male	26.905	82	32.811			1	Jepson et al. 2016	sum 18-25CBs	yes
English and Welsh waters	Literature study	2000s	2002	Harbour Porpoise	England	East coast	54.0801	-0.044741	SW2002/309	Total PCBs	Blubber	Adult	Male	9.369	91	10.2956			1	Jepson et al. 2016	sum 18-25CBs	yes
English and Welsh waters	Literature study	2000s	2003	Harbour Porpoise	England	East coast	52.2542	1.61942	SW2003/334	Total PCBs	Blubber	Adult	Male	30.724	85	36.1459			1	Jepson et al. 2016	sum 18-25CBs	yes
English and Welsh waters	Literature study	2000s	2003	Harbour Porpoise	England	East coast	51.8768	1.26779	SW2003/385	Total PCBs	Blubber	Adult	Male	59.738	88	67.8841			1	Jepson et al. 2016	sum 18-25CBs	yes
English and Welsh waters	Literature study	2000s	2004	Harbour Porpoise	England	East coast	51.9699	1.2833	SW2004/91	Total PCBs	Blubber	Adult	Male	48.984	91	53.8286			1	Jepson et al. 2016	sum 18-25CBs	yes
English and Welsh waters	Literature study	2000s	2005	Harbour Porpoise	England	East coast	54.9698	-1.36104	SW2005/22	Total PCBs	Blubber	Adult	Male	9.968	89.7	11.1126			1	Jepson et al. 2016	sum 18-25CBs	yes
English and Welsh waters	Literature study	2000s	2006	Harbour Porpoise	England	East coast	51.4639	-0.185961	SW2006/118	Total PCBs	Blubber	Adult	Male	84.826	90.6	93.6269			1	Jepson et al. 2016	sum 18-25CBs	yes
English and Welsh waters	Literature study	2000s	2006	Harbour Porpoise	England	East coast	55.2402	-1.54388	SW2006/126	Total PCBs	Blubber	Adult	Male	16.998	89	19.0989			1	Jepson et al. 2016	sum 18-25CBs	yes
English and Welsh waters	Literature study	2000s	2007	Harbour Porpoise	England	East coast	55.3482	-1.58995	SW2007/124	Total PCBs	Blubber	Adult	Male	8.851	91.4	9.68381			1	Jepson et al. 2016	sum 18-25CBs	yes
English and Welsh waters	Literature study	2000s	2007	Harbour Porpoise	England	East coast			SW2007/148a	Total PCBs	Blubber	Adult	Male	23.536	87	27.0529			1	Jepson et al. 2016	sum 18-25CBs	yes
English and Welsh waters	Literature study	2000s	2009	Harbour Porpoise	England	East coast	51.3911	0.707222	SW2009/19	Total PCBs	Blubber	Adult	Male	64.129	79	81.1759			1	Jepson et al. 2016	sum 18-25CBs	yes
English and Welsh waters	Literature study	2000s	2009	Harbour Porpoise	England	East coast	54.9433	-1.36222	SW2009/391	Total PCBs	Blubber	Adult	Male	12.422	80.7	15.3928			1	Jepson et al. 2016	sum 18-25CBs	yes
English and Welsh waters	Literature study	2000s	2009	Harbour Porpoise	England	East coast	51.3897	1.43889	SW2009/421	Total PCBs	Blubber	Adult	Male	49.13	78.8	62.3477			1	Jepson et al. 2016	sum 18-25CBs	yes
English and Welsh waters	IWC/SMRU	2000s	2000	Harbour Porpoise	UK	Bristol Channel	51.5439	-4.20407	SW2000/16	Total PCBs	Blubber	Adult	Male	4.8	90	5.3			1	Law et. al 2010	sum25	yes
English and Welsh waters	IWC/SMRU	2000s	2000	Harbour Porpoise	UK	Bristol Channel	51.172	-4.2181	SW2000/196	Total PCBs	Blubber	Adult	Male	7.2	88	8.2			1	Law et. al 2010	sum25	yes
English and Welsh waters	IWC/SMRU	2000s	2001	Harbour Porpoise	UK	Bristol Channel	51.5624	-4.14784	SW2001/186	Total PCBs	Blubber	Adult	Male	41.5	86	48.2			1	Law et. al 2010	sum25	yes
English and Welsh waters	IWC/SMRU	2000s	2001	Harbour Porpoise	UK	Bristol Channel	51.6454	-4.86119	SW2001/193	Total PCBs	Blubber	Adult	Male	43.1	75	57.5			1	Law et. al 2010	sum25	yes
English and Welsh waters	IWC/SMRU	2000s	2004	Harbour Porpoise	UK	Bristol Channel	51.4399	-2.86531	SW2004/1	Total PCBs	Blubber	Adult	Male	28.7	76	37.7			1	Law et. al 2010	sum25	yes
English and Welsh waters	IWC/SMRU	2000s	2000	Harbour Porpoise	UK	English Channel	50.642	-3.1979	SW2000/20	Total PCBs	Blubber	Adult	Male	94.3	87	108.4			1	Law et. al 2010	sum25	yes
English and Welsh waters	IWC/SMRU	2000s	2001	Harbour Porpoise	UK	English Channel	50.2911	-3.91402	SW2001/24A	Total PCBs	Blubber	Adult	Male	48.4	53.8	53.8			1	Law et. al 2010	sum25	yes
English and Welsh waters	Literature study	2000s	2005	Harbour Porpoise	England	English Channel	50.8184	-0.141522	SW2005/62	Total PCBs	Blubber	Adult	Male	24.955	90.5	27.5746			1	Jepson et al. 2016	sum 18-25CBs	yes
English and Welsh waters	Literature study	2000s	2006	Harbour Porpoise	England	English Channel	50.8486	0.544529	SW2006/18	Total PCBs	Blubber	Adult	Male	16.187	93.2	17.368			1	Jepson et al. 2016	sum 18-25CBs	yes
English and Welsh waters	Literature study	2010s	2010	Harbour Porpoise	England	East coast	52.6939	1.71083	SW2010/62	Total PCBs	Blubber	Adult	Male		89.6	8.59375			1	Jepson et al. 2016	sum 18-25CBs	yes
English and Welsh waters	Literature study	2010s	2011	Harbour Porpoise	England	East coast	51.5387	0.659614	SW2011/13	Total PCBs	Blubber	Adult	Male		86.6	16.0508			1	Jepson et al. 2016	sum 18-25CBs	yes
English and Welsh waters	Literature study	2010s	2011	Harbour Porpoise	England	East coast	51.3922	1.41611	SW2011/24	Total PCBs	Blubber	Adult	Male		81.9	16.4835			1	Jepson et al. 2016	sum 18-25CBs	yes
English and Welsh waters	Literature study	2010s	2012	Harbour Porpoise	England	East coast	51.3981	0.901667	SW2012/300	Total PCBs	Blubber	Adult	Male		83.2	17.9087			1	Jepson et al. 2016	sum 18-25CBs	yes
English and Welsh waters	Literature study	2010s	2011	Harbour Porpoise	England	English Channel	50.7833	-0.935278	SW2011/515	Total PCBs	Blubber	Adult	Male		85.1	33.8425			1	Jepson et al. 2016	sum 18-25CBs	yes
Fundy/Maine	IWC/SMRU	1990s	1991	Harbour Porpoise	Canada	Northwestern Atlantic	43.6901	-68.4558	Not provided	Total PCBs	Blubber	Adult	Male	24.14	88.5	27.28	11.6	84.71	23	Westgate et. al 1997	sum99	yes
German North Sea	Institutional database	1990s	1999	Harbour Porpoise	Germany	North Sea	54.6144	8.3536	1316	Total PCBs	Blubber	Adult	Male		78	2.59			1	Siebert	sum12	yes
German North Sea	Institutional database	2000s	2000	Harbour Porpoise	Germany	North Sea	54.7508	8.28007	1642	Total PCBs	Blubber	Adult	Male		87	1.8			1	Siebert	sum12	yes
Gulf of Maine	IWC/SMRU	1990s	1991	Harbour Porpoise	USA	Northwestern Atlantic	43.846	-69.6348	MH91-506	Total PCBs	Blubber	Adult	Male	13	82	15.85			1	Tilbury et. al 1997	sum17	yes
Gulf of st Lawrence	IWC/SMRU	1990s	1991	Harbour Porpoise	Canada	Northwestern Atlantic	49.1288	-63.8745	Not provided	Total PCBs	Blubber	Unknown	Male	10.64	88.5	12.02	2.92	32.26	31	Westgate et. al 1997	sum99	yes
Iberian Peninsula	Literature study	2000s	2004-2008	Harbour porpoise	Spain/Portugal	Northwest Iberian Peninsula			Not provided	Total PCBs	Blubber	Adult	Male		53.7	50.8			1	Méndez-Fernandez et al. 2014	sum32	Yes
Icelandic waters	IWC/SMRU	1990s	1991-1996	Harbour Porpoise	Iceland	Icelandic waters	65.2044	-24.7711	no.9	Total PCBs	Blubber	Adult	Male		91	0.758			1	Beineke et. al 2005	sum7	yes
Icelandic waters	IWC/SMRU	1990s	1991-1996	Harbour Porpoise	Iceland	Icelandic waters	66.5567	-20.0553	no.7	Total PCBs	Blubber	Adult	Male		86	2.44			1	Beineke et. al 2005	sum7	yes
Icelandic waters	IWC/SMRU	1990s	1991-1996	Harbour Porpoise	Iceland	Icelandic waters	64.377	-22.8749	no.10	Total PCBs	Blubber	Adult	Male		82	5.887			1	Beineke et. al 2005	sum7	yes
Kattegat-Skagerrak	IWC/SMRU	1970s	1978-1981	Harbour Porpoise	Sweden	Baltic Sea	58.073	11.1412	Not provided	Total PCBs	Blubber	Adult	Male			40	17	67	5	Berggrena et. al 1999	sum6	yes
Kattegat-Skagerrak	IWC/SMRU	1980s	1989-1990	Harbour Porpoise	Sweden	Baltic Sea	58.073	11.1412	Not provided	Total PCBs	Blubber	Adult	Male			13	6.7	22	7	Berggrena et. al 1999	sum6	yes
Newfoundland	IWC/SMRU	1990s	1991	Harbour Porpoise	Canada	Northwestern Atlantic	46.8119	-52.7591	Not provided	Total PCBs	Blubber	Unknown	Male	5.24	88.5	5.92	2.022	11.9	18	Westgate et. al 1997	sum99	yes
Norwegian waters	IWC/SMRU	1980s	1988-1900	Harbour Porpoise	Norway	S Norwegian Sea	63.216	6.20112	Not provided	Total PCBs	Blubber	Adult	Male			15	7.2	33	8	Berggrena et. al 1999	sum6	yes
Norwegian waters	IWC/SMRU	1990s	1991	Harbour Porpoise	Norway	North Sea	60.3837	4.8642	Not provided	Total PCBs	Blubber	Adult	Male			17.73			1	Kleivane et. al 1995	sum47	yes
Norwegian waters	IWC/SMRU	1990s	1991	Harbour Porpoise	Norway	North Sea	60.3837	4.8642	Not provided	Total PCBs	Blubber	Adult	Male			14.59			1	Kleivane et. al 1995	sum47	yes
Norwegian waters	IWC/SMRU	1990s	1991	Harbour Porpoise	Norway	North Sea	60.3837	4.8642	Not provided	Total PCBs	Blubber	Adult	Male			23.07			1	Kleivane et. al 1995	sum47	yes
Norwegian waters	IWC/SMRU	1990s	1991	Harbour Porpoise	Norway	North Sea	60.3837	4.8642	Not provided	Total PCBs	Blubber	Adult	Male			8.32			1	Kleivane et. al 1995	sum47	yes
Norwegian waters	IWC/SMRU	1990s	1991	Harbour Porpoise	Norway	North Sea	60.3837	4.8642	Not provided	Total PCBs	Blubber	Adult	Male			16.27			1	Kleivane et. al 1995	sum47	yes
Norwegian waters	IWC/SMRU	1990s	1991	Harbour Porpoise	Norway	North Sea	60.3837	4.8642	Not provided	Total PCBs	Blubber	Adult	Male			16.29			1	Kleivane et. al 1995	sum47	yes
Norwegian waters	IWC/SMRU	1990s	1991	Harbour Porpoise	Norway	North Sea	60.3837	4.8642	Not provided	Total PCBs	Blubber	Adult	Male			41.88			1	Kleivane et. al 1995	sum47	yes
Norwegian waters	IWC/SMRU	1990s	1991	Harbour Porpoise	Norway	North Sea	60.3837	4.8642	Not provided	Total PCBs	Blubber	Adult	Male			37.79			1	Kleivane et. al 1995	sum47	yes
Norwegian waters	IWC/SMRU	1990s	1991	Harbour Porpoise	Norway	N Norwegian Sea	71.3723	24.4006	Not provided	Total PCBs	Blubber	Adult	Male			22.73			1	Kleivane et. al 1995	sum47	yes
Norwegian waters	IWC/SMRU	1990s	1991	Harbour Porpoise	Norway	N Norwegian Sea	71.3723	24.4006	Not provided	Total PCBs	Blubber	Adult	Male			19.39			1	Kleivane et. al 1995	sum47	yes
Norwegian waters	IWC/SMRU	1990s	1991	Harbour Porpoise	Norway	N Norwegian Sea	71.3723	24.4006	Not provided	Total PCBs	Blubber	Adult	Male			27.39			1	Kleivane et. al 1995	sum47	yes
Norwegian waters	IWC/SMRU	1990s	1991	Harbour Porpoise	Norway	N Norwegian Sea	71.3723	24.4006	Not provided	Total PCBs	Blubber	Adult	Male			22.25			1	Kleivane et. al 1995	sum47	yes
Norwegian waters	IWC/SMRU	1990s	1991	Harbour Porpoise	Norway	N Norwegian Sea	71.3723	24.4006	Not provided	Total PCBs	Blubber	Adult	Male			27.23			1	Kleivane et. al 1995	sum47	yes
Norwegian waters	IWC/SMRU	1990s	1991	Harbour Porpoise	Norway	N Norwegian Sea	71.3723	24.4006	Not provided	Total PCBs	Blubber	Adult	Male			44.02			1	Kleivane et. al 1995	sum47	yes
Norwegian waters	IWC/SMRU	1990s	1991	Harbour Porpoise	Norway	C Norwegian Sea	60.3837	4.8642	Not provided	Total PCBs	Blubber	Adult	Male			41.16			1	Kleivane et. al 1995	sum47	yes
Norwegian waters	IWC/SMRU	1990s	1991	Harbour Porpoise	Norway	C Norwegian Sea	60.3837	4.8642	Not provided	Total PCBs	Blubber	Adult	Male			54.2			1	Kleivane et. al 1995	sum47	yes
Norwegian waters	IWC/SMRU	1990s	1991-1996	Harbour Porpoise	Norway	S Norwegian Sea	62.2511	4.30224	no.38	Total PCBs	Blubber	Adult	Male		75	3.081			1	Beineke et. al 2005	sum7	yes
Norwegian waters	IWC/SMRU	1990s	1991-1996	Harbour Porpoise	Norway	S Norwegian Sea	66.1868	10.408	no.26	Total PCBs	Blubber	Adult	Male		86	7.158			1	Beineke et. al 2005	sum7	yes
Norwegian waters	IWC/SMRU	1990s	1991-1996	Harbour Porpoise	Norway	S Norwegian Sea	63.6392	6.24463	no.36	Total PCBs	Blubber	Adult	Male		27	10.903			1	Beineke et. al 2005	sum7	yes
Salish Sea	IWC/SMRU	1980s	1988	Harbour Porpoise	Canada	Northeastern Pacific - Vancouver Island	49.3015	-129.296	Not provided	Total PCBs	Blubber	Adult	Male	8.4	92	9.13			7	Jarman et. al 1996	sum35	yes
Salish Sea	IWC/SMRU	1980s	1985	Harbour Porpoise	USA	Northeastern Pacific	48.3941	-124.785	CRC-250	Total PCBs	Blubber	Adult	Male	28.1	80	35.125			1	Calambokidis and Barlow 1993	Aroclor 1242, 1254, and 1260	yes
Salish Sea	IWC/SMRU	1980s	1986	Harbour Porpoise	USA	Northeastern Pacific	48.181	-122.793	CRC-308	Total PCBs	Blubber	Adult	Male	15.8	66	23.9394			1	Calambokidis and Barlow 1993	Aroclor 1242, 1254, and 1260	yes
Scottish waters	IWC/SMRU	1980s	1989	Harbour Porpoise	UK	North Sea	60.5003	-1.21674	SMRU90-16	Total PCBs	Blubber	Adult	Male	0.26	91	0.285714			1	Kuiken et. al 1994	sum25	yes
Scottish waters	IWC/SMRU	1980s	1989	Harbour Porpoise	UK	North Sea	60.5003	-1.21674	SMRU90-10	Total PCBs	Blubber	Adult	Male	3.86	72	5.36111			1	Kuiken et. al 1994	sum25	yes
Scottish waters	IWC/SMRU	1980s	1989	Harbour Porpoise	UK	North Sea	60.5003	-1.21674	SMRU90-05	Total PCBs	Blubber	Adult	Male	5.92	87	6.8046			1	Kuiken et. al 1994	sum25	yes
Scottish waters	IWC/SMRU	1980s	1989	Harbour Porpoise	UK	North Sea	60.5003	-1.21674	SMRU90-15	Total PCBs	Blubber	Adult	Male	8.23	92	8.94565			1	Kuiken et. al 1994	sum25	yes
Scottish waters	IWC/SMRU	1980s	1989	Harbour Porpoise	UK	North Sea	60.5003	-1.21674	SMRU90-19	Total PCBs	Blubber	Adult	Male	9.08	89	10.2022			1	Kuiken et. al 1994	sum25	yes
Scottish waters	IWC/SMRU	1980s	1989	Harbour Porpoise	UK	North Sea	60.5003	-1.21674	SMRU90-03	Total PCBs	Blubber	Adult	Male	9.62	82	11.7317			1	Kuiken et. al 1994	sum25	yes
Scottish waters	IWC/SMRU	1980s	1989	Harbour Porpoise	UK	North Sea	60.5003	-1.21674	SMRU90-01	Total PCBs	Blubber	Adult	Male	12.24	86	14.2326			1	Kuiken et. al 1994	sum25	yes
Scottish waters	IWC/SMRU	1980s	1989	Harbour Porpoise	UK	North Sea	60.5003	-1.21674	SMRU90-17	Total PCBs	Blubber	Adult	Male	13.01	87	14.954			1	Kuiken et. al 1994	sum25	yes
Scottish waters	IWC/SMRU	1980s	1989	Harbour Porpoise	UK	North Sea	60.5003	-1.21674	SMRU90-18	Total PCBs	Blubber	Adult	Male	15.15	93	16.2903			1	Kuiken et. al 1994	sum25	yes
Scottish waters	IWC/SMRU	1990s	1990	Harbour Porpoise	UK	North Sea	56.2794	-2.43347	SMRU90-61	Total PCBs	Blubber	Adult	Male	17.08	89	19.191			1	Kuiken et. al 1994	sum25	yes
English and Welsh waters	IWC/SMRU	1990s	1991	Harbour Porpoise	UK	North Sea	54.6997	-1.08078	SW1991/128 SMRU 91-18	Total PCBs	Blubber	Adult	Male	7.41	92	8.05435			1	Kuiken et. al 1994	sum25	yes
Scottish waters	IWC/SMRU	1990s	1992	Harbour Porpoise	UK	North Sea	60.1073	-1.34391	SW1992/168A	Total PCBs	Blubber	Adult	Male	10.8	89	12.1			1	Law et. al 2010	sum25	yes
Scottish waters	IWC/SMRU	1990s	1992	Harbour Porpoise	UK	North Sea	56.654	-2.50024	SW1992/208A	Total PCBs	Blubber	Adult	Male	11.4	94	12.3			1	Law et. al 2010	sum25	yes
Scottish waters	IWC/SMRU	1990s	1993	Harbour Porpoise	UK	North Sea	57.6571	-5.85773	SW1993/64D	Total PCBs	Blubber	Adult	Male	6.9	91	7.6			1	Law et. al 2010	sum25	yes
Scottish waters	IWC/SMRU	1990s	1993	Harbour Porpoise	UK	North Sea	57.877	-4.00484	SW1993/121e	Total PCBs	Blubber	Adult	Male	7.7	91	8.4			1	Law et. al 2010	sum25	yes
English and Welsh waters	IWC/SMRU	1990s	1993	Harbour Porpoise	UK	North Sea	55.1526	-1.51399	SW1993/12	Total PCBs	Blubber	Adult	Male	16.1	90	17.9			1	Law et. al 2010	sum25	yes
Scottish waters	IWC/SMRU	1990s	1993	Harbour Porpoise	UK	North Sea	57.6796	-2.32924	SW1993/74c	Total PCBs	Blubber	Adult	Male	19.7	89	22.2			1	Law et. al 2010	sum25	yes
Scottish waters	IWC/SMRU	1990s	1993	Harbour Porpoise	UK	North Sea	57.5925	-3.87119	SW1993/121F	Total PCBs	Blubber	Adult	Male	35.6	89	40			1	Law et. al 2010	sum25	yes
Scottish waters	IWC/SMRU	1990s	1993	Harbour Porpoise	UK	North Sea	57.5003	-4.2515	SW1993/34B	Total PCBs	Blubber	Adult	Male	65.1	93	70			1	Law et. al 2010	sum25	yes
Scottish waters	IWC/SMRU	1990s	1994	Harbour Porpoise	UK	North Sea	56.8254	-2.28504	SW1994/165B	Total PCBs	Blubber	Adult	Male	9.9	90	11			1	Law et. al 2010	sum25	yes
Scottish waters	IWC/SMRU	1990s	1995	Harbour Porpoise	UK	North Sea	57.7501	-3.91613	SW1995/120b	Total PCBs	Blubber	Adult	Male	3.3	79	4.2			1	Law et. al 2010	sum25	yes
Scottish waters	IWC/SMRU	1990s	1995	Harbour Porpoise	UK	North Sea	58.9171	-3.17169	SW1995/131A	Total PCBs	Blubber	Adult	Male	7.4	91	8.1			1	Law et. al 2010	sum25	yes
Scottish waters	IWC/SMRU	1990s	1996	Harbour Porpoise	UK	North Sea	57.8218	-3.8093	SW1996/50b	Total PCBs	Blubber	Adult	Male	2	90	2.2			1	Law et. al 2010	sum25	yes
Scottish waters	IWC/SMRU	1990s	1996	Harbour Porpoise	UK	North Sea	57.6653	-3.61623	SW1996/60B	Total PCBs	Blubber	Adult	Male	2.4	87	2.8			1	Law et. al 2010	sum25	yes
Scottish waters	IWC/SMRU	1990s	1996	Harbour Porpoise	UK	North Sea	57.687	-2.73824	SW1996/147a	Total PCBs	Blubber	Adult	Male	5.7	86	6.7			1	Law et. al 2010	sum25	yes
Scottish waters	IWC/SMRU	1990s	1996	Harbour Porpoise	UK	North Sea	57.6647	-3.0173	SW1996/86B	Total PCBs	Blubber	Adult	Male	9.8	92	10.6			1	Law et. al 2010	sum25	yes
Scottish waters	IWC/SMRU	1990s	1997	Harbour Porpoise	UK	North Sea	57.1489	-2.07087	SW1997/93b	Total PCBs	Blubber	Adult	Male	2.6	91	2.8			1	Law et. al 2010	sum25	yes
Scottish waters	IWC/SMRU	1990s	1997	Harbour Porpoise	UK	North Sea	57.4694	-1.77113	SW1997/161a	Total PCBs	Blubber	Adult	Male	4.5	86	5.3			1	Law et. al 2010	sum25	yes
Scottish waters	IWC/SMRU	1990s	1997	Harbour Porpoise	UK	North Sea	56.2086	-2.72552	SW1997/124a	Total PCBs	Blubber	Adult	Male	6.3	86	7.3			1	Law et. al 2010	sum25	yes
Scottish waters	IWC/SMRU	1990s	1997	Harbour Porpoise	UK	North Sea	56.2379	-2.6379	SW1997/178c	Total PCBs	Blubber	Adult	Male	15.9	88	18.1			1	Law et. al 2010	sum25	yes
English and Welsh waters	IWC/SMRU	1990s	1997	Harbour Porpoise	UK	North Sea	52.5977	1.74038	SW1997/1	Total PCBs	Blubber	Adult	Male	25.6	87	29.5			1	Law et. al 2010	sum25	yes
Scottish waters	IWC/SMRU	1990s	1998	Harbour Porpoise	UK	North Sea	57.7915	-2.49785	SW1998/58A	Total PCBs	Blubber	Adult	Male	1.9	91	2.1			1	Law et. al 2010	sum25	yes
Scottish waters	IWC/SMRU	1990s	1998	Harbour Porpoise	UK	North Sea	58.5978	-3.52197	SW1998/123a	Total PCBs	Blubber	Adult	Male	5.7	92	6.2			1	Law et. al 2010	sum25	yes
Scottish waters	IWC/SMRU	1990s	1998	Harbour Porpoise	UK	North Sea	60.6162	1.57063	SW1998/56a	Total PCBs	Blubber	Adult	Male	14.9	99	15			1	Law et. al 2010	sum25	yes
Scottish waters	IWC/SMRU	1990s	1998	Harbour Porpoise	UK	North Sea	57.6847	-2.16008	SW1998/18B	Total PCBs	Blubber	Adult	Male	16.2	89	18.3			1	Law et. al 2010	sum25	yes
Scottish waters	IWC/SMRU	1990s	1999	Harbour Porpoise	UK	North Sea	60.0997	-1.21258	SW1999/57a	Total PCBs	Blubber	Adult	Male	3.2	93	3.5			1	Law et. al 2010	sum25	yes
Scottish waters	IWC/SMRU	1990s	1999	Harbour Porpoise	UK	North Sea	55.2387	-5.14619	SW1999/72C.1	Total PCBs	Blubber	Adult	Male	3.4	93	3.6			1	Law et. al 2010	sum25	yes
Scottish waters	IWC/SMRU	1990s	1999	Harbour Porpoise	UK	North Sea	56.3265	-2.70362	SW1999/25A	Total PCBs	Blubber	Adult	Male	4.3	88	4.8			1	Law et. al 2010	sum25	yes
Scottish waters	IWC/SMRU	1990s	1999	Harbour Porpoise	UK	North Sea	60.1445	-1.14879	SW1999/48c	Total PCBs	Blubber	Adult	Male	7.1	86	8.3			1	Law et. al 2010	sum25	yes
Scottish waters	IWC/SMRU	1990s	1999	Harbour Porpoise	UK	North Sea	57.7632	-3.89486	SW1999/96C	Total PCBs	Blubber	Adult	Male	9.5	87	10.9			1	Law et. al 2010	sum25	yes
Scottish waters	IWC/SMRU	1990s	1999	Harbour Porpoise	UK	North Sea	56.7041	-2.46887	SW1999/148A	Total PCBs	Blubber	Adult	Male	13.9	89	15.6			1	Law et. al 2010	sum25	yes
Scottish waters	IWC/SMRU	1990s	1992	Harbour Porpoise	UK	Northeastern Atlantic	58.1754	-6.34393	SW1992/157A	Total PCBs	Blubber	Adult	Male	5.6	85	6.5			1	Law et. al 2010	sum25	yes
Scottish waters	IWC/SMRU	1990s	1999	Harbour Porpoise	UK	Northeastern Atlantic	55.2126	-4.95884	SW1999/8b	Total PCBs	Blubber	Adult	Male	28.6	91	31.5			1	Law et. al 2010	sum25	yes
Scottish waters	IWC/SMRU	1990s	1997	Harbour Porpoise	UK	Northeastern Atlantic	57.7089	-7.09805	SW1997/97a	Total PCBs	Blubber	Adult	Male	2	83	2.4			1	Law et. al 2010	sum25	yes
Scottish waters	IWC/SMRU	1990s	1999	Harbour Porpoise	UK	Northeastern Atlantic	55.8663	-5.19562	SW1999/121B	Total PCBs	Blubber	Adult	Male	4.4	88	5			1	Law et. al 2010	sum25	yes
Scottish waters	IWC/SMRU	1990s	1999	Harbour Porpoise	UK	Northeastern Atlantic	55.5595	-5.55949	SW1999/180A	Total PCBs	Blubber	Adult	Male	38	92	41.3			1	Law et. al 2010	sum25	yes
Scottish waters	Literature study	1990s	1992	Harbour Porpoise	Scotland	Western Isles	58.2055	-6.37733	SW1992/157a	Total PCBs	Blubber	Adult	Male	5.557	85	6.53765			1	Jepson et al. 2016	sum 18-25CBs	yes
Scottish waters	Literature study	1990s	1992	Harbour Porpoise	Scotland	Shetland	60.1084	-1.56826	SW1992/168a	Total PCBs	Blubber	Adult	Male	10.768	89	12.0989			1	Jepson et al. 2016	sum 18-25CBs	yes
Scottish waters	Literature study	1990s	1993	Harbour Porpoise	Scotland	Highland	57.5042	-4.29839	SW1993/34b	Total PCBs	Blubber	Adult	Male	65.094	93	69.9935			1	Jepson et al. 2016	sum 18-25CBs	yes
Scottish waters	Literature study	1990s	1993	Harbour Porpoise	Scotland	Highland	57.6386	-5.80368	SW1993/64d	Total PCBs	Blubber	Adult	Male	6.932	91	7.61758			1	Jepson et al. 2016	sum 18-25CBs	yes
Scottish waters	Literature study	1990s	1993	Harbour Porpoise	Scotland	Grampian	57.681	-2.32367	SW1993/74c	Total PCBs	Blubber	Adult	Male	19.741	89	22.1809			1	Jepson et al. 2016	sum 18-25CBs	yes
Scottish waters	Literature study	1990s	1994	Harbour Porpoise	Scotland	Grampian	56.8321	-2.27206	SW1994/165b	Total PCBs	Blubber	Adult	Male	9.859	90	10.9544			1	Jepson et al. 2016	sum 18-25CBs	yes
Scottish waters	Literature study	1990s	1995	Harbour Porpoise	Scotland	Highland	57.7387	-3.92177	SW1995/120b	Total PCBs	Blubber	Adult	Male	3.3	79	4.17722			1	Jepson et al. 2016	sum 18-25CBs	yes
Scottish waters	Literature study	1990s	1995	Harbour Porpoise	Scotland	Orkney	58.8017	-3.16487	SW1995/131a	Total PCBs	Blubber	Adult	Male	7.376	91	8.10549			1	Jepson et al. 2016	sum 18-25CBs	yes
Scottish waters	Literature study	1990s	1996	Harbour Porpoise	Scotland	Grampian	57.6666	-3.01089	SW1996/86b	Total PCBs	Blubber	Adult	Male	9.766	92	10.6152			1	Jepson et al. 2016	sum 18-25CBs	yes
Scottish waters	Literature study	1990s	1996	Harbour Porpoise	Scotland	Grampian	57.6837	-2.73797	SW1996/147a	Total PCBs	Blubber	Adult	Male	5.728	86	6.66047			1	Jepson et al. 2016	sum 18-25CBs	yes
Scottish waters	Literature study	1990s	1996	Harbour Porpoise	Scotland	Grampian	57.6627	-3.56735	SW1996/169a	Total PCBs	Blubber	Adult	Male	2.42	87	2.78161			1	Jepson et al. 2016	sum 18-25CBs	yes
Scottish waters	Literature study	1990s	1997	Harbour Porpoise	Scotland	Western Isles	57.7096	-7.03794	SW1997/97a	Total PCBs	Blubber	Adult	Male	1.991	83	2.3988			1	Jepson et al. 2016	sum 18-25CBs	yes
Scottish waters	Literature study	1990s	1997	Harbour Porpoise	Scotland	Fife	56.2085	-2.72551	SW1997/124a	Total PCBs	Blubber	Adult	Male	6.312	86	7.33953			1	Jepson et al. 2016	sum 18-25CBs	yes
Scottish waters	Literature study	1990s	1997	Harbour Porpoise	Scotland	At sea	57.6167	-1.38326	SW1997/161a	Total PCBs	Blubber	Adult	Male	4.54	86	5.27907			1	Jepson et al. 2016	sum 18-25CBs	yes
Scottish waters	Literature study	1990s	1997	Harbour Porpoise	Scotland	Fife	56.2358	-2.66149	SW1997/178c	Total PCBs	Blubber	Adult	Male	15.942	88	18.1159			1	Jepson et al. 2016	sum 18-25CBs	yes
Scottish waters	Literature study	1990s	1998	Harbour Porpoise	Scotland	Grampian	57.684	-2.15766	SW1998/18b	Total PCBs	Blubber	Adult	Male	16.246	89	18.2539			1	Jepson et al. 2016	sum 18-25CBs	yes
Scottish waters	Literature study	1990s	1998	Harbour Porpoise	Scotland	At sea	60.9333	-1.66657	SW1998/56a	Total PCBs	Blubber	Adult	Male	14.88	99	15.0303			1	Jepson et al. 2016	sum 18-25CBs	yes
Scottish waters	Literature study	1990s	1998	Harbour Porpoise	Scotland	Highland	58.6014	-3.5093	SW1998/123a	Total PCBs	Blubber	Adult	Male	5.672	92	6.16522			1	Jepson et al. 2016	sum 18-25CBs	yes
Scottish waters	Literature study	1990s	1999	Harbour Porpoise	Scotland	Strathclyde	55.2142	-4.88154	SW1999/8b	Total PCBs	Blubber	Adult	Male	28.63	91	31.4615			1	Jepson et al. 2016	sum 18-25CBs	yes
Scottish waters	Literature study	1990s	1999	Harbour Porpoise	Scotland	Fife	56.352	-2.77679	SW1999/25a	Total PCBs	Blubber	Adult	Male	4.265	88	4.84659			1	Jepson et al. 2016	sum 18-25CBs	yes
Scottish waters	Literature study	1990s	1999	Harbour Porpoise	Scotland	Shetland	60.1504	-1.15162	SW1999/48c	Total PCBs	Blubber	Adult	Male	7.126	86	8.28605			1	Jepson et al. 2016	sum 18-25CBs	yes
Scottish waters	Literature study	1990s	1999	Harbour Porpoise	Scotland	Shetland	60.0982	-1.27886	SW1999/57a	Total PCBs	Blubber	Adult	Male	3.221	93	3.46344			1	Jepson et al. 2016	sum 18-25CBs	yes
Scottish waters	Literature study	1990s	1999	Harbour Porpoise	Scotland	Strathclyde	55.1597	-5.26802	SW1999/72c.1	Total PCBs	Blubber	Adult	Male		93	3.61183			1	Jepson et al. 2016	sum 18-25CBs	yes
Scottish waters	Literature study	1990s	1999	Harbour Porpoise	Scotland	Highland	57.7644	-3.88782	SW1999/96c	Total PCBs	Blubber	Adult	Male	9.463	87	10.877			1	Jepson et al. 2016	sum 18-25CBs	yes
Scottish waters	Literature study	1990s	1999	Harbour Porpoise	Scotland	Strathclyde	55.8656	-5.18863	SW1999/121b	Total PCBs	Blubber	Adult	Male	4.424	88	5.02727			1	Jepson et al. 2016	sum 18-25CBs	yes
Scottish waters	Literature study	1990s	1999	Harbour Porpoise	Scotland	Tayside	56.7031	-2.45733	SW1999/148a	Total PCBs	Blubber	Adult	Male	13.866	89	15.5798			1	Jepson et al. 2016	sum 18-25CBs	yes
Scottish waters	Literature study	1990s	1999	Harbour Porpoise	Scotland	Strathclyde	55.5537	-4.65735	SW1999/180a	Total PCBs	Blubber	Adult	Male	37.978	92	41.2804			1	Jepson et al. 2016	sum 18-25CBs	yes
Scottish waters	IWC/SMRU	1990s	1991	Harbour Porpoise	UK	North Sea	57.6958	-2.82594	MA11PP	Total PCBs	Blubber	Adult	Male			6.103			1	Wells et. al 1994	AROCL1254	yes
Scottish waters	IWC/SMRU	1990s	1991	Harbour Porpoise	UK	North Sea	60.1283	-2.03721	MA23PP	Total PCBs	Blubber	Adult	Male			8.089			1	Wells et. al 1994	AROCL1254	yes
Scottish waters	IWC/SMRU	1990s	1991	Harbour Porpoise	UK	North Sea	57.7409	-3.28239	MA14PP	Total PCBs	Blubber	Adult	Male			10.585			1	Wells et. al 1994	AROCL1254	yes
Scottish waters	IWC/SMRU	1990s	1991	Harbour Porpoise	UK	North Sea	57.6991	-3.49273	MA16PP	Total PCBs	Blubber	Adult	Male			11.269			1	Wells et. al 1994	AROCL1254	yes
Scottish waters	IWC/SMRU	1990s	1991	Harbour Porpoise	UK	North Sea	57.6979	-2.82384	MA21PP	Total PCBs	Blubber	Adult	Male			14.894			1	Wells et. al 1994	AROCL1254	yes
Scottish waters	IWC/SMRU	1990s	1991	Harbour Porpoise	UK	North Sea	57.599	-3.87344	MA13PP	Total PCBs	Blubber	Adult	Male			15.473			1	Wells et. al 1994	AROCL1254	yes
Scottish waters	IWC/SMRU	1990s	1991	Harbour Porpoise	UK	North Sea	57.716	-3.50927	MA20PP	Total PCBs	Blubber	Adult	Male			17.885			1	Wells et. al 1994	AROCL1254	yes
Scottish waters	IWC/SMRU	1990s	1991	Harbour Porpoise	UK	North Sea	60.1445	-1.14926	MA24PP	Total PCBs	Blubber	Adult	Male			21.364			1	Wells et. al 1994	AROCL1254	yes
Scottish waters	IWC/SMRU	1990s	1991	Harbour Porpoise	UK	North Sea	57.7215	-3.27746	MA1PP	Total PCBs	Blubber	Adult	Male			23.344			1	Wells et. al 1994	AROCL1254	yes
Scottish waters	IWC/SMRU	1990s	1991	Harbour Porpoise	UK	North Sea	57.6837	-4.03021	MA19PP	Total PCBs	Blubber	Adult	Male			36.226			1	Wells et. al 1994	AROCL1254	yes
Scottish waters	IWC/SMRU	2000s	2000	Harbour Porpoise	UK	North Sea	56.7171	-2.44318	SW2000/145A	Total PCBs	Blubber	Adult	Male	19.8	94	21			1	Law et. al 2010	sum25	yes
Scottish waters	IWC/SMRU	2000s	2000	Harbour Porpoise	UK	North Sea	56.964	-2.20533	SW2000/202A	Total PCBs	Blubber	Adult	Male	38	88	43.2			1	Law et. al 2010	sum25	yes
Scottish waters	IWC/SMRU	2000s	2001	Harbour Porpoise	UK	North Sea	60.2037	-1.30072	SW2001/16A	Total PCBs	Blubber	Adult	Male	7.8	90	8.7			1	Law et. al 2010	sum25	yes
Scottish waters	IWC/SMRU	2000s	2001	Harbour Porpoise	UK	North Sea	57.7519	-3.91552	SW2001/83D	Total PCBs	Blubber	Adult	Male	12.5	83	15			1	Law et. al 2010	sum25	yes
Scottish waters	IWC/SMRU	2000s	2001	Harbour Porpoise	UK	North Sea	56.6544	-2.49543	SW2001/269A	Total PCBs	Blubber	Adult	Male	16.6	89	18.6			1	Law et. al 2010	sum25	yes
Scottish waters	IWC/SMRU	2000s	2002	Harbour Porpoise	UK	North Sea	60.1873	-1.43652	SW2002/194B	Total PCBs	Blubber	Adult	Male	5.7	90	6.4			1	Law et. al 2010	sum25	yes
Scottish waters	IWC/SMRU	2000s	2002	Harbour Porpoise	UK	North Sea	56.3425	-2.78406	SW2002/372A	Total PCBs	Blubber	Adult	Male	7.4	88	8.4			1	Law et. al 2010	sum25	yes
Scottish waters	IWC/SMRU	2000s	2002	Harbour Porpoise	UK	North Sea	57.6769	-3.08335	SW2002/169A	Total PCBs	Blubber	Adult	Male	8.9	90	9.9			1	Law et. al 2010	sum25	yes
Scottish waters	IWC/SMRU	2000s	2003	Harbour Porpoise	UK	North Sea	56.3337	-2.75786	SW2003/51a	Total PCBs	Blubber	Adult	Male	13.6	90	15.1			1	Law et. al 2010	sum25	yes
Scottish waters	IWC/SMRU	2000s	2004	Harbour Porpoise	UK	North Sea	56.6539	-2.4979	SW2004/173c	Total PCBs	Blubber	Adult	Male	9.7	84	11.5			1	Law et. al 2010	sum25	yes
Scottish waters	IWC/SMRU	2000s	2004	Harbour Porpoise	UK	North Sea	58.9681	-2.90682	SW2004/32a	Total PCBs	Blubber	Adult	Male	28.5	91	31.3			1	Law et. al 2010	sum25	yes
Scottish waters	IWC/SMRU	2000s	2005	Harbour Porpoise	UK	North Sea	57.6991	-2.90527	SW2005/184b	Total PCBs	Blubber	Adult	Male	25.9	91	28.4			1	Law et. al 2010	sum25	yes
Scottish waters	IWC/SMRU	2000s	2001	Harbour Porpoise	UK	Northeastern Atlantic	57.2533	-5.86583	SW2001/172A	Total PCBs	Blubber	Adult	Male	11.7	86	13.6			1	Law et. al 2010	sum25	yes
Scottish waters	IWC/SMRU	2000s	2002	Harbour Porpoise	UK	Northeastern Atlantic	55.779	-6.06359	SW2002/11A	Total PCBs	Blubber	Adult	Male	10.1	91	11.1			1	Law et. al 2010	sum25	yes
Scottish waters	IWC/SMRU	2000s	2000	Harbour Porpoise	UK	Northeastern Atlantic	57.2148	-6.02384	SW2000/14a	Total PCBs	Blubber	Adult	Male	3.3	94	3.5			1	Law et. al 2010	sum25	yes
Scottish waters	IWC/SMRU	2000s	2003	Harbour Porpoise	UK	Northeastern Atlantic	55.8453	-5.13739	SW2003/159a	Total PCBs	Blubber	Adult	Male	22.9	92	24.9			1	Law et. al 2010	sum25	yes
Scottish waters	IWC/SMRU	2000s	2004	Harbour Porpoise	UK	Northeastern Atlantic	57.2781	-5.71662	SW2004/291c	Total PCBs	Blubber	Adult	Male	21.1	77	27.4			1	Law et. al 2010	sum25	yes
Scottish waters	IWC/SMRU	2000s	2005	Harbour Porpoise	UK	Northeastern Atlantic	55.6314	-4.77654	SW2005/163a	Total PCBs	Blubber	Adult	Male	1.8	92	1.9			1	Law et. al 2010	sum25	yes
Scottish waters	Literature study	2000s	2000	Harbour Porpoise	Scotland	Highland	57.2058	-6.01253	SW2000/14a	Total PCBs	Blubber	Adult	Male	3.264	94	3.47234			1	Jepson et al. 2016	sum 18-25CBs	yes
Scottish waters	Literature study	2000s	2000	Harbour Porpoise	Scotland	Tayside	56.7463	-2.42842	SW2000/145a	Total PCBs	Blubber	Adult	Male	19.779	94	21.0415			1	Jepson et al. 2016	sum 18-25CBs	yes
Scottish waters	Literature study	2000s	2001	Harbour Porpoise	Scotland	Shetland	60.197	-1.28751	SW2001/16a	Total PCBs	Blubber	Adult	Male	7.813	90	8.68111			1	Jepson et al. 2016	sum 18-25CBs	yes
Scottish waters	Literature study	2000s	2001	Harbour Porpoise	Scotland	Highland	57.7504	-3.91735	SW2001/83d	Total PCBs	Blubber	Adult	Male	12.469	83	15.0229			1	Jepson et al. 2016	sum 18-25CBs	yes
Scottish waters	Literature study	2000s	2001	Harbour Porpoise	Scotland	Highland	57.2439	-5.85909	SW2001/172a	Total PCBs	Blubber	Adult	Male	12.257	90	13.6189			1	Jepson et al. 2016	sum 18-25CBs	yes
Scottish waters	Literature study	2000s	2001	Harbour Porpoise	Scotland	Tayside	56.6634	-2.49764	SW2001/269a	Total PCBs	Blubber	Adult	Male	16.577	89	18.6258			1	Jepson et al. 2016	sum 18-25CBs	yes
Scottish waters	Literature study	2000s	2002	Harbour Porpoise	Scotland	Strathclyde	55.7846	-6.31035	SW2002/11a	Total PCBs	Blubber	Adult	Male	10.104	91	11.1033			1	Jepson et al. 2016	sum 18-25CBs	yes
Scottish waters	Literature study	2000s	2002	Harbour Porpoise	Scotland	Grampian	57.6689	-3.06125	SW2002/169a	Total PCBs	Blubber	Adult	Male	8.887	90	9.87444			1	Jepson et al. 2016	sum 18-25CBs	yes
Scottish waters	Literature study	2000s	2002	Harbour Porpoise	Scotland	Shetland	60.187	-1.4356	SW2002/194b	Total PCBs	Blubber	Adult	Male	5.743	90	6.38111			1	Jepson et al. 2016	sum 18-25CBs	yes
Scottish waters	Literature study	2000s	2002	Harbour Porpoise	Scotland	Fife	56.3349	-2.77967	SW2002/372a	Total PCBs	Blubber	Adult	Male	7.352	88	8.35455			1	Jepson et al. 2016	sum 18-25CBs	yes
Scottish waters	Literature study	2000s	2003	Harbour Porpoise	Scotland	Fife	56.3412	-2.78142	SW2003/51a	Total PCBs	Blubber	Adult	Male	13.63	90	15.1444			1	Jepson et al. 2016	sum 18-25CBs	yes
Scottish waters	Literature study	2000s	2003	Harbour Porpoise	Scotland	Strathclyde	55.8498	-5.13939	SW2003/159a	Total PCBs	Blubber	Adult	Male	22.946	92	24.9413			1	Jepson et al. 2016	sum 18-25CBs	yes
Scottish waters	Literature study	2000s	2004	Harbour Porpoise	Scotland	Orkney	58.962	-2.87986	SW2004/32a	Total PCBs	Blubber	Adult	Male	28.523	91	31.344			1	Jepson et al. 2016	sum 18-25CBs	yes
Scottish waters	Literature study	2000s	2004	Harbour Porpoise	Scotland	Tayside	56.6544	-2.49916	SW2004/173c	Total PCBs	Blubber	Adult	Male	9.686	84	11.531			1	Jepson et al. 2016	sum 18-25CBs	yes
Scottish waters	Literature study	2000s	2004	Harbour Porpoise	Scotland	Highland	57.3445	-5.5919	SW2004/291c	Total PCBs	Blubber	Adult	Male	21.064	77	27.3558			1	Jepson et al. 2016	sum 18-25CBs	yes
Celtic and Irish Sea	Literature study	2000s	2005	Harbour Porpoise	Scotland	Dumfries and Galloway	54.775	-4.36031	SW2005/19d	Total PCBs	Blubber	Adult	Male	26.45	89	29.7191			1	Jepson et al. 2016	sum 18-25CBs	yes
Scottish waters	Literature study	2000s	2005	Harbour Porpoise	Scotland	Strathclyde	55.6297	-4.76101	SW2005/163a	Total PCBs	Blubber	Adult	Male	25.864	91	28.422			1	Jepson et al. 2016	sum 18-25CBs	yes
Scottish waters	Literature study	2000s	2005	Harbour Porpoise	Scotland	Grampian	57.698	-2.90102	SW2005/184b	Total PCBs	Blubber	Adult	Male	5.88	80	7.35			1	Jepson et al. 2016	sum 18-25CBs	yes
Scottish waters	Literature study	2000s	2005	Harbour Porpoise	Scotland	Strathclyde	56.317	-6.2359	SW2005/233a	Total PCBs	Blubber	Adult	Male	17.445	92.1	18.9414			1	Jepson et al. 2016	sum 18-25CBs	yes
Scottish waters	Literature study	2000s	2005	Harbour Porpoise	Scotland	Strathclyde	55.4906	-4.62302	SW2005/279b	Total PCBs	Blubber	Adult	Male	36.795	93.4	39.3951			1	Jepson et al. 2016	sum 18-25CBs	yes
Scottish waters	Literature study	2000s	2006	Harbour Porpoise	Scotland	Highland	57.8389	-3.8277	SW2006/68f	Total PCBs	Blubber	Adult	Male	3.071	94.4	3.25318			1	Jepson et al. 2016	sum 18-25CBs	yes
Scottish waters	Literature study	2000s	2006	Harbour Porpoise	Scotland	Lothian	55.9584	-2.39405	SW2006/114b	Total PCBs	Blubber	Adult	Male	16.662	90	18.5133			1	Jepson et al. 2016	sum 18-25CBs	yes
Scottish waters	Literature study	2000s	2006	Harbour Porpoise	Scotland	Highland	57.5928	-4.11153	SW2006/160b	Total PCBs	Blubber	Adult	Male	8.82	92.3	9.5558			1	Jepson et al. 2016	sum 18-25CBs	yes
Scottish waters	Literature study	2000s	2008	Harbour Porpoise	Scotland	Grampian	57.7101	-3.43846	SW2008/98a	Total PCBs	Blubber	Adult	Male	7.8	90.7	8.59978			1	Jepson et al. 2016	sum 18-25CBs	yes
Scottish waters	Literature study	2000s	2009	Harbour Porpoise	Scotland	Grampian	57.1517	-2.07694	SW2009/3	Total PCBs	Blubber	Adult	Male	6.471	83.1	7.787			1	Jepson et al. 2016	sum 18-25CBs	yes
Scottish waters	Literature study	2010s	2010	Harbour Porpoise	Scotland	Grampian	57.6642	-3.61833	SW2010/398	Total PCBs	Blubber	Adult	Male		86.3	27.81			1	Jepson et al. 2016	sum 18-25CBs	yes
Scottish waters	Literature study	2010s	2011	Harbour Porpoise	Scotland	Grampian	57.1436	-2.07194	SW2011/159	Total PCBs	Blubber	Adult	Male		85.1	39.3655			1	Jepson et al. 2016	sum 18-25CBs	yes
Scottish waters	Literature study	2010s	2011	Harbour Porpoise	Scotland	Orkney	58.8944	-2.91528	SW2011/275	Total PCBs	Blubber	Adult	Male		65.1	5.45315			1	Jepson et al. 2016	sum 18-25CBs	yes
Scottish waters	Literature study	2010s	2012	Harbour Porpoise	Scotland	Grampian	57.6767	-3.10417	SW2012/6	Total PCBs	Blubber	Adult	Male		85.8	4.91841			1	Jepson et al. 2016	sum 18-25CBs	yes
Scottish waters	Literature study	2010s	2012	Harbour Porpoise	Scotland	Grampian	57.6703	-2.38833	SW2012/542	Total PCBs	Blubber	Adult	Male		79.8	5.52632			1	Jepson et al. 2016	sum 18-25CBs	yes
West Greenland	IWC/SMRU	1980s	1988	Harbour Porpoise	Greenland	Labrador Sea	65.4875	-52.7241	Not provided	Total PCBs	Blubber	Adult	Male			4.54			1	Borrell et. al 2004	sum25	yes
West Greenland	IWC/SMRU	1990s	1995	Harbour Porpoise	Greenland	Labrador Sea	64.1545	-51.8322	Not provided	Total PCBs	Blubber	Adult	Male			1.07			5	Borrell et. al 2004	sum25	yes
West Greenland	IWC/SMRU	1990s	1995	Harbour Porpoise	Greenland	Labrador Sea	65.2173	-53.0016	Not provided	Total PCBs	Blubber	Adult	Male			1.51			6	Borrell et. al 2004	sum25	yes
West Greenland	IWC/SMRU	1990s	1995	Harbour Porpoise	Greenland	Labrador Sea	61.9447	-49.849	Not provided	Total PCBs	Blubber	Adult	Male			1.77			1	Borrell et. al 2004	sum25	yes
